# Supplementary material for: Segment specific loss of NFAT5 function in the kidneys is sufficient to induce a global kidney injury like phenotype
Source: FASEB J. 2025 Jan 28;39(2):e70352. doi: 10.1096/fj.202402497R (PMC11774485; doi:10.1096/fj.202402497R)
Supplement: Supplementary file 6 — Data S1. [file FSB2-39-e70352-s007.xlsx]

## Sheet: Fig.1A
Fig.1A Cortex - Aqp2Cre+/-Nfat5fl/fl vs. Aqp2Cre+/-
gene_id	Aqp2Cre+/-Nfat5fl/fl	Aqp2Cre+/-	log2FoldChange	pvalue	padj	gene_name	gene_chr	gene_start	gene_end	gene_strand	gene_length	gene_biotype	gene_description
ENSMUSG00000001131	372,331847631614	5,3242500157736	6,09957625678519	3,99814414300284e-78	6,58112525928379e-74	Timp1	X	20870166	20874735	+	888	protein_coding	- && sp|P12032|TIMP1_MOUSE Metalloproteinase inhibitor 1 OS=Mus musculus OX=10090 GN=Timp1 PE=1 SV=2 && PF00965:Tissue inhibitor of metalloproteinase
ENSMUSG00000024598	242,035954686202	4,08267829395901	5,85645622008456	5,17058867008469e-78	6,58112525928379e-74	Fbn2	18	58008623	58209926	-	10480	protein_coding	- && sp|Q61555|FBN2_MOUSE Fibrillin-2 OS=Mus musculus OX=10090 GN=Fbn2 PE=1 SV=2 && PF12662:Complement Clr-like EGF-like|PF07645:Calcium-binding EGF domain|PF18193:Fibrillin 1 unique N-terminal domain|PF00683:TB domain
ENSMUSG00000002020	769,405979002736	12,3609371045233	5,95834998792713	6,96643507383797e-72	5,91125237465398e-68	Ltbp2	12	84783212	84876532	-	8184	protein_coding	- && sp|O08999|LTBP2_MOUSE Latent-transforming growth factor beta-binding protein 2 OS=Mus musculus OX=10090 GN=Ltbp2 PE=1 SV=2 && PF07645:Calcium-binding EGF domain|PF00683:TB domain
ENSMUSG00000035775	164,774955898591	5,72047717308181	4,907557353306	1,25885304548788e-68	8,01134078148489e-65	Krt20	11	99428403	99438150	-	1927	protein_coding	- && sp|Q9D312|K1C20_MOUSE Keratin, type I cytoskeletal 20 OS=Mus musculus OX=10090 GN=Krt20 PE=1 SV=1 && PF00038:Intermediate filament protein
ENSMUSG00000027962	2781,98639235984	269,503679691944	3,36605996591664	1,19818015743805e-66	6,10017481754859e-63	Vcam1	3	116109949	116129688	-	8870	protein_coding	- && sp|P29533|VCAM1_MOUSE Vascular cell adhesion protein 1 OS=Mus musculus OX=10090 GN=Vcam1 PE=1 SV=1 && PF05790:Immunoglobulin C2-set domain
ENSMUSG00000015852	329,913256997964	5,73930011435249	5,82819433553587	2,35636410236116e-66	9,99726743161763e-63	Fcrls	3	87250758	87263738	-	2334	protein_coding	- && sp|Q96LA5|FCRL2_HUMAN Fc receptor-like protein 2 OS=Homo sapiens OX=9606 GN=FCRL2 PE=1 SV=1 && PF13895:Immunoglobulin domain|PF13927:Immunoglobulin domain|PF00530:Scavenger receptor cysteine-rich domain
ENSMUSG00000040405	3584,58304322243	49,4641401392787	6,18997968114306	5,50346212247469e-63	2,00137331128165e-59	Havcr1	11	46735080	46779578	+	2311	protein_coding	- && sp|Q5QNS5|HAVR1_MOUSE Hepatitis A virus cellular receptor 1 homolog OS=Mus musculus OX=10090 GN=Havcr1 PE=1 SV=2 && PF07686:Immunoglobulin V-set domain
ENSMUSG00000026822	1684,09921679288	56,8723558643411	4,88932288909815	4,94297533928389e-61	1,57285475296014e-57	Lcn2	2	32384633	32388252	-	2623	protein_coding	- && sp|P11672|NGAL_MOUSE Neutrophil gelatinase-associated lipocalin OS=Mus musculus OX=10090 GN=Lcn2 PE=1 SV=1 && -
ENSMUSG00000029811	1703,44103196412	128,969795849917	3,72745188143986	7,50031646918324e-60	2,12142284488365e-56	Aoc1	6	48872896	48909188	+	3256	protein_coding	- && sp|Q8JZQ5|AOC1_MOUSE Amiloride-sensitive amine oxidase [copper-containing] OS=Mus musculus OX=10090 GN=Aoc1 PE=2 SV=1 && PF02727:Copper amine oxidase, N2 domain|PF02728:Copper amine oxidase, N3 domain|PF01179:Copper amine oxidase, enzyme domain
ENSMUSG00000005087	668,8903056735	56,0692516908903	3,58854303862675	1,13166153398272e-58	2,88075760090641e-55	Cd44	2	102811141	102901665	-	6776	protein_coding	- && sp|P15379|CD44_MOUSE CD44 antigen OS=Mus musculus OX=10090 GN=Cd44 PE=1 SV=3 && PF00193:Extracellular link domain
ENSMUSG00000029380	218,690759367113	6,96502187904859	4,99106127548927	2,71827633443878e-54	6,29058566995214e-51	Cxcl1	5	90891241	90893115	+	1875	protein_coding	- && sp|P12850|GROA_MOUSE Growth-regulated alpha protein OS=Mus musculus OX=10090 GN=Cxcl1 PE=1 SV=1 && -
ENSMUSG00000024164	11544,604680065	566,823243366688	4,34795224234627	7,48534285210116e-54	1,58789073035906e-50	C3	17	57203970	57228136	-	5143	protein_coding	- && sp|P01027|CO3_MOUSE Complement C3 OS=Mus musculus OX=10090 GN=C3 PE=1 SV=3 && PF17790:Macroglobulin domain MG1|PF07677:A-macroglobulin receptor binding domain|PF01821:Anaphylotoxin-like domain|PF17789:Macroglobulin domain MG4|PF01835:MG2 domain|PF00207:Alpha-2-macroglobulin family|PF07678:A-macroglobulin TED domain|PF07703:Alpha-2-macroglobulin bait region domain|PF01759:UNC-6/NTR/C345C modu…
ENSMUSG00000021091	295,062842241778	5,28030983976846	5,7609771697734	7,73288829724242e-53	1,51421849611233e-49	Serpina3n	12	104406729	104414329	+	2064	protein_coding	- && sp|Q91WP6|SPA3N_MOUSE Serine protease inhibitor A3N OS=Mus musculus OX=10090 GN=Serpina3n PE=1 SV=1 && PF00079:Serpin (serine protease inhibitor)
ENSMUSG00000021567	247,241853072014	19,2599886843512	3,67289369761892	2,03594055487408e-50	3,70192162606246e-47	Nkd2	13	73818534	73847631	-	4826	protein_coding	- && sp|Q8VE28|NKD2_MOUSE Protein naked cuticle homolog 2 OS=Mus musculus OX=10090 GN=Nkd2 PE=1 SV=2 && -
ENSMUSG00000026712	794,006136922914	118,93686738145	2,73892463007584	1,16561032855885e-46	1,97811843491961e-43	Mrc1	2	14229392	14332057	+	6371	protein_coding	- && sp|Q61830|MRC1_MOUSE Macrophage mannose receptor 1 OS=Mus musculus OX=10090 GN=Mrc1 PE=1 SV=2 && PF00059:Lectin C-type domain|PF00040:Fibronectin type II domain|PF00652:Ricin-type beta-trefoil lectin domain
ENSMUSG00000033860	2058,74187475686	328,295510167005	2,6472069628527	3,42817733886359e-46	5,45423014613198e-43	Fgg	3	83007724	83015049	+	2093	protein_coding	- && sp|Q8VCM7|FIBG_MOUSE Fibrinogen gamma chain OS=Mus musculus OX=10090 GN=Fgg PE=1 SV=1 && PF08702:Fibrinogen alpha/beta chain family|PF00147:Fibrinogen beta and gamma chains, C-terminal globular domain
ENSMUSG00000007888	262,174469200337	10,1659794302021	4,68465441795991	1,22936785617206e-45	1,84086989098329e-42	Crlf1	8	70493158	70504081	+	1644	protein_coding	- && sp|Q9JM58|CRLF1_MOUSE Cytokine receptor-like factor 1 OS=Mus musculus OX=10090 GN=Crlf1 PE=1 SV=1 && PF09067:Erythropoietin receptor, ligand binding|PF00041:Fibronectin type III domain
ENSMUSG00000040322	504,261843725601	148,386150448292	1,76441793002345	5,73902275981577e-44	8,11625352077057e-41	Slc25a24	3	109123149	109168457	+	3431	protein_coding	- && sp|Q8BMD8|SCMC1_MOUSE Calcium-binding mitochondrial carrier protein SCaMC-1 OS=Mus musculus OX=10090 GN=Slc25a24 PE=1 SV=1 && PF13499:EF-hand domain pair|PF00153:Mitochondrial carrier protein
ENSMUSG00000032281	169,894173855828	14,6461624049211	3,53684787530024	9,02736512439203e-41	1,20947687687644e-37	Acsbg1	9	54604877	54661870	-	3604	protein_coding	- && sp|Q99PU5|ACBG1_MOUSE Long-chain-fatty-acid--CoA ligase ACSBG1 OS=Mus musculus OX=10090 GN=Acsbg1 PE=1 SV=1 && PF00501:AMP-binding enzyme
ENSMUSG00000029371	147,560173900434	0,324123650477543	8,55692811499605	9,5043130106793e-40	1,20970895999926e-36	Cxcl5	5	90759360	90761624	+	1863	protein_coding	- && sp|P50228|CXCL5_MOUSE C-X-C motif chemokine 5 OS=Mus musculus OX=10090 GN=Cxcl5 PE=1 SV=2 && -
ENSMUSG00000026043	5120,85278560847	710,065437598895	2,85043071867304	7,71973151149624e-39	9,35778501698325e-36	Col3a1	1	45311538	45349706	+	9816	protein_coding	- && sp|P08121|CO3A1_MOUSE Collagen alpha-1(III) chain OS=Mus musculus OX=10090 GN=Col3a1 PE=1 SV=4 && PF00093:von Willebrand factor type C domain|PF01391:Collagen triple helix repeat (20 copies)|PF01410:Fibrillar collagen C-terminal domain
ENSMUSG00000003882	136,54495007139	10,0426572333636	3,78738398237173	1,36059791904749e-38	1,57433548305786e-35	Il7r	15	9505788	9530176	-	4663	protein_coding	- && sp|P16872|IL7RA_MOUSE Interleukin-7 receptor subunit alpha OS=Mus musculus OX=10090 GN=Il7r PE=1 SV=2 && PF00041:Fibronectin type III domain|PF18447:Fibronectin type III domain
ENSMUSG00000045763	281,681346958045	60,9455228580151	2,20393853199133	1,44020691728222e-38	1,59399596897114e-35	Basp1	15	25363277	25413764	-	2009	protein_coding	- && - && PF05466:Brain acid soluble protein 1 (BASP1 protein)
ENSMUSG00000034394	214,868408439405	12,7175754104307	4,05369774147551	2,01985774259155e-38	2,14239577897544e-35	Lif	11	4257557	4272514	+	4350	protein_coding	- && sp|P09056|LIF_MOUSE Leukemia inhibitory factor OS=Mus musculus OX=10090 GN=Lif PE=1 SV=1 && PF01291:LIF / OSM family
ENSMUSG00000023885	854,389882772079	155,624098041343	2,45409876237947	6,62897597018628e-38	6,74988849188247e-35	Thbs2	17	14665500	14694262	-	5922	protein_coding	- && sp|Q03350|TSP2_MOUSE Thrombospondin-2 OS=Mus musculus OX=10090 GN=Thbs2 PE=1 SV=2 && PF00093:von Willebrand factor type C domain|PF07645:Calcium-binding EGF domain|PF02412:Thrombospondin type 3 repeat|PF05735:Thrombospondin C-terminal region|PF12947:EGF domain|PF00090:Thrombospondin type 1 domain
ENSMUSG00000035385	181,49089388979	14,0235504233129	3,6932497321495	1,07751945578276e-37	1,0549744333233e-34	Ccl2	11	82035571	82037453	+	1138	protein_coding	- && sp|P10148|CCL2_MOUSE C-C motif chemokine 2 OS=Mus musculus OX=10090 GN=Ccl2 PE=1 SV=1 && -
ENSMUSG00000029816	298,78454766619	4,6778399825063	5,95052033035478	3,22158167258963e-37	3,0373549280534e-34	Gpnmb	6	49036546	49070929	+	6514	protein_coding	- && sp|Q99P91|GPNMB_MOUSE Transmembrane glycoprotein NMB OS=Mus musculus OX=10090 GN=Gpnmb PE=1 SV=2 && PF00801:PKD domain
ENSMUSG00000025475	156,814432807698	4,13132933336364	5,19953787684368	4,99889768759073e-37	4,54471212626106e-34	Adgra1	7	139834174	139878088	+	5386	protein_coding	- && sp|Q8C4G9|AGRA1_MOUSE Adhesion G protein-coupled receptor A1 OS=Mus musculus OX=10090 GN=Adgra1 PE=2 SV=1 && -
ENSMUSG00000039252	242,232180019229	6,03222286659533	5,31136977515146	3,02308321669005e-36	2,65364159876076e-33	Lgi2	5	52533517	52566462	-	6528	protein_coding	- && sp|Q8K4Z0|LGI2_MOUSE Leucine-rich repeat LGI family member 2 OS=Mus musculus OX=10090 GN=Lgi2 PE=2 SV=1 && PF03736:EPTP domain|PF13855:Leucine rich repeat
ENSMUSG00000026981	94,6816596440335	2,55154592930138	5,37276343296195	6,65570130472431e-36	5,64758441376873e-33	Il1rn	2	24336853	24351494	+	5535	protein_coding	- && - && -
ENSMUSG00000001506	3102,98227091401	440,127997981736	2,81746646608121	5,37305938568775e-35	4,4121483781312e-32	Col1a1	11	94936224	94953042	+	6563	protein_coding	- && sp|P11087|CO1A1_MOUSE Collagen alpha-1(I) chain OS=Mus musculus OX=10090 GN=Col1a1 PE=1 SV=4 && -
ENSMUSG00000058427	66,1540802430494	0,944986559064587	5,93294545288471	1,40852363618904e-34	1,12048055258838e-31	Cxcl2	5	90903871	90905938	+	2068	protein_coding	- && sp|P10889|CXCL2_MOUSE C-X-C motif chemokine 2 OS=Mus musculus OX=10090 GN=Cxcl2 PE=1 SV=2 && -
ENSMUSG00000026628	131,135210818394	29,530526636311	2,15712812150297	3,03293486494829e-34	2,33958757339769e-31	Atf3	1	191170296	191218039	-	2154	protein_coding	- && sp|Q60765|ATF3_MOUSE Cyclic AMP-dependent transcription factor ATF-3 OS=Mus musculus OX=10090 GN=Atf3 PE=2 SV=1 && -
ENSMUSG00000030786	137,533440007969	11,116833982609	3,61396384555396	8,20154739152769e-34	6,1405467764332e-31	Itgam	7	128062640	128118491	+	5024	protein_coding	- && sp|P05555|ITAM_MOUSE Integrin alpha-M OS=Mus musculus OX=10090 GN=Itgam PE=1 SV=2 && -
ENSMUSG00000052336	707,547821434763	170,161098482745	2,05765561352026	2,12690912319765e-33	1,5469313897177e-30	Cx3cr1	9	119901616	120069879	-	4505	protein_coding	- && sp|Q9Z0D9|CX3C1_MOUSE CX3C chemokine receptor 1 OS=Mus musculus OX=10090 GN=Cx3cr1 PE=1 SV=1 && -
ENSMUSG00000026249	1517,3880796773	375,587980138946	2,01268383619898	8,38096835894579e-33	5,92627584848122e-30	Serpine2	1	79794197	79861180	-	8287	protein_coding	- && - && -
ENSMUSG00000035914	128,753197041639	14,2215600936554	3,17450442899034	1,4892163285446e-32	1,020641170479e-29	Cd276	9	58524298	58555437	-	3658	protein_coding	- && sp|Q8VE98|CD276_MOUSE CD276 antigen OS=Mus musculus OX=10090 GN=Cd276 PE=1 SV=1 && -
ENSMUSG00000072596	113,052675862162	8,3985689582427	3,75396691119197	1,52358439967796e-32	1,020641170479e-29	Ear2	14	44102654	44103534	+	719	protein_coding	- && sp|P97425|ECP2_MOUSE Eosinophil cationic protein 2 OS=Mus musculus OX=10090 GN=Ear2 PE=2 SV=1 && PF00074:Pancreatic ribonuclease
ENSMUSG00000029762	251,155420752224	58,8492984139051	2,10151677039971	1,90316897765319e-32	1,24223255115743e-29	Akr1b8	6	34354119	34368463	+	1499	protein_coding	- && sp|P45377|ALD2_MOUSE Aldose reductase-related protein 2 OS=Mus musculus OX=10090 GN=Akr1b8 PE=1 SV=2 && PF00248:Aldo/keto reductase family
ENSMUSG00000035373	65,7394974687519	1,1665181859336	5,69989560350269	2,63007829222525e-32	1,67378182517215e-29	Ccl7	11	82045712	82047525	+	801	protein_coding	- && sp|Q03366|CCL7_MOUSE C-C motif chemokine 7 OS=Mus musculus OX=10090 GN=Ccl7 PE=3 SV=1 && PF00048:Small cytokines (intecrine/chemokine), interleukin-8 like
ENSMUSG00000053113	628,613818145719	70,141056759005	3,15830237538481	2,95685600140553e-32	1,83584698467754e-29	Socs3	11	117966079	117970047	-	2891	protein_coding	- && sp|O35718|SOCS3_MOUSE Suppressor of cytokine signaling 3 OS=Mus musculus OX=10090 GN=Socs3 PE=1 SV=1 && PF00017:SH2 domain
ENSMUSG00000030148	131,459771571303	18,8166529674044	2,80834202259636	5,0408823644145e-32	3,05525479686989e-29	Clec4a2	6	123106428	123143999	+	2926	protein_coding	- && sp|Q9QZ15|CLC4A_MOUSE C-type lectin domain family 4 member A OS=Mus musculus OX=10090 GN=Clec4a PE=1 SV=1 && PF00059:Lectin C-type domain
ENSMUSG00000043613	90,1010639777031	3,76723815833333	4,6061694330757	5,99137222536438e-32	3,54689235741571e-29	Mmp3	9	7445822	7455975	+	1801	protein_coding	- && sp|P28862|MMP3_MOUSE Stromelysin-1 OS=Mus musculus OX=10090 GN=Mmp3 PE=2 SV=2 && PF00045:Hemopexin|PF00413:Matrixin|PF01471:Putative peptidoglycan binding domain
ENSMUSG00000040552	301,55353500665	48,4534313284595	2,64423138019238	1,17234911567526e-31	6,78257252014307e-29	C3ar1	6	122847138	122856161	-	4305	protein_coding	- && sp|O09047|C3AR_MOUSE C3a anaphylatoxin chemotactic receptor OS=Mus musculus OX=10090 GN=C3ar1 PE=1 SV=1 && PF00001:7 transmembrane receptor (rhodopsin family)
ENSMUSG00000029661	4651,14165833752	1102,45514619505	2,07658842542843	1,79511241738702e-31	1,01547514882231e-28	Col1a2	6	4504814	4541544	+	12426	protein_coding	- && sp|Q01149|CO1A2_MOUSE Collagen alpha-2(I) chain OS=Mus musculus OX=10090 GN=Col1a2 PE=1 SV=2 && PF01391:Collagen triple helix repeat (20 copies)|PF01410:Fibrillar collagen C-terminal domain
ENSMUSG00000034227	148,604811897533	10,778832310445	3,76461421776277	2,52504565325588e-31	1,39733830759308e-28	Foxj1	11	116330704	116335399	-	2623	protein_coding	- && sp|Q61660|FOXJ1_MOUSE Forkhead box protein J1 OS=Mus musculus OX=10090 GN=Foxj1 PE=1 SV=2 && PF00250:Forkhead domain
ENSMUSG00000033538	221,21697756989	41,49582804035	2,41328938476991	2,87833356970197e-31	1,55895445426241e-28	Casp4	9	5308828	5336783	+	3710	protein_coding	- && sp|P70343|CASP4_MOUSE Caspase-4 OS=Mus musculus OX=10090 GN=Casp4 PE=1 SV=2 && PF00656:Caspase domain
ENSMUSG00000049723	372,737366401711	39,8649919152863	3,23680519180087	4,95262462544743e-31	2,62654192636229e-28	Mmp12	9	7344381	7369499	+	7237	protein_coding	- && sp|P34960|MMP12_MOUSE Macrophage metalloelastase OS=Mus musculus OX=10090 GN=Mmp12 PE=1 SV=3 && PF08333:Protein of unknown function (DUF1725)
ENSMUSG00000059498	431,714281288872	75,8610546492208	2,51019771989265	6,07937860389212e-31	3,15829921919751e-28	Fcgr3	1	171051174	171064935	-	1736	protein_coding	- && sp|P08508|FCGR3_MOUSE Low affinity immunoglobulin gamma Fc region receptor III OS=Mus musculus OX=10090 GN=Fcgr3 PE=1 SV=1 && PF13895:Immunoglobulin domain
ENSMUSG00000040797	47,3357257493031	3,05526067316284	3,89485057164392	2,73763999967871e-30	1,39378727663643e-27	Iqsec3	6	121372933	121473678	-	13577	protein_coding	- && sp|Q3TES0|IQEC3_MOUSE IQ motif and SEC7 domain-containing protein 3 OS=Mus musculus OX=10090 GN=Iqsec3 PE=1 SV=1 && PF01369:Sec7 domain
ENSMUSG00000024349	374,620329122682	77,6003612209589	2,26601957485046	4,36737613392104e-30	2,17992013460969e-27	Tmem173	18	35733678	35740554	-	2302	protein_coding	- && sp|Q3TBT3|STING_MOUSE Stimulator of interferon genes protein OS=Mus musculus OX=10090 GN=Sting1 PE=1 SV=2 && PF15009:Transmembrane protein 173
ENSMUSG00000053063	207,823777698293	34,598274883004	2,59551213438232	5,84480594612969e-30	2,86125731085918e-27	Clec12a	6	129342691	129365303	+	5528	protein_coding	- && sp|Q504P2|CL12A_MOUSE C-type lectin domain family 12 member A OS=Mus musculus OX=10090 GN=Clec12a PE=2 SV=1 && -
ENSMUSG00000032011	336,137118265625	47,6289851948067	2,81785114426682	6,69769791304195e-30	3,21691694479992e-27	Thy1	9	44043384	44048579	+	2995	protein_coding	- && sp|P01831|THY1_MOUSE Thy-1 membrane glycoprotein OS=Mus musculus OX=10090 GN=Thy1 PE=1 SV=1 && PF00047:Immunoglobulin domain
ENSMUSG00000022952	308,899682324773	48,7757653265687	2,66590961545831	1,04119609698521e-29	4,90827552682511e-27	Runx1	16	92601466	92826149	-	11827	protein_coding	- && sp|Q03347|RUNX1_MOUSE Runt-related transcription factor 1 OS=Mus musculus OX=10090 GN=Runx1 PE=1 SV=1 && -
ENSMUSG00000040950	601,958296210566	120,321045910898	2,32517931498125	1,1109136348078e-29	5,14171227048497e-27	Mgl2	11	70130329	70137550	+	2094	protein_coding	- && sp|P49300|CLC10_MOUSE C-type lectin domain family 10 member A OS=Mus musculus OX=10090 GN=Clec10a PE=1 SV=1 && PF03954:Hepatic lectin, N-terminal domain|PF00059:Lectin C-type domain
ENSMUSG00000018865	57,7834535925693	1,40866807092754	5,31734179485928	1,53195502900882e-29	6,96382986043723e-27	Sult4a1	15	84076097	84105754	-	2512	protein_coding	- && sp|P63046|ST4A1_MOUSE Sulfotransferase 4A1 OS=Mus musculus OX=10090 GN=Sult4a1 PE=1 SV=1 && PF00685:Sulfotransferase domain
ENSMUSG00000038642	2302,72774731968	396,775495147604	2,53732512982554	1,85876748615635e-29	8,30119037326247e-27	Ctss	3	95526786	95556403	+	1358	protein_coding	- && sp|O70370|CATS_MOUSE Cathepsin S OS=Mus musculus OX=10090 GN=Ctss PE=1 SV=2 && PF00112:Papain family cysteine protease|PF08246:Cathepsin propeptide inhibitor domain (I29)
ENSMUSG00000000628	147,558520880498	20,0892908232823	2,85449036079342	3,23032215561898e-29	1,41777725505925e-26	Hk2	6	82725025	82774454	-	5969	protein_coding	- && sp|O08528|HXK2_MOUSE Hexokinase-2 OS=Mus musculus OX=10090 GN=Hk2 PE=1 SV=1 && -
ENSMUSG00000036198	68,0983427477537	0,52275785098429	6,94619661349853	3,62626724989717e-29	1,56458066293869e-26	Arhgap36	X	49463945	49500244	+	3421	protein_coding	- && sp|B1AUC7|RHG36_MOUSE Rho GTPase-activating protein 36 OS=Mus musculus OX=10090 GN=Arhgap36 PE=2 SV=1 && PF00620:RhoGAP domain
ENSMUSG00000025473	203,461674081692	26,2721121273508	2,94196224390022	4,2940578686083e-29	1,82182561838821e-26	Adam8	7	139978932	139992562	-	4638	protein_coding	- && sp|Q05910|ADAM8_MOUSE Disintegrin and metalloproteinase domain-containing protein 8 OS=Mus musculus OX=10090 GN=Adam8 PE=1 SV=3 && -
ENSMUSG00000048865	519,844272338698	130,744384862726	1,9926543368276	4,80978639255438e-29	2,00717905588302e-26	Arhgap30	1	171388954	171410298	+	8591	protein_coding	- && sp|Q640N3|RHG30_MOUSE Rho GTPase-activating protein 30 OS=Mus musculus OX=10090 GN=Arhgap30 PE=1 SV=3 && -
ENSMUSG00000018623	94,8386936120799	1,02426362082414	6,55380590215156	6,89968023217226e-29	2,83287516113189e-26	Mmp7	9	7692090	7699585	+	1068	protein_coding	- && sp|Q10738|MMP7_MOUSE Matrilysin OS=Mus musculus OX=10090 GN=Mmp7 PE=2 SV=1 && PF00413:Matrixin|PF01471:Putative peptidoglycan binding domain
ENSMUSG00000020159	163,256956457388	5,21207593549944	5,01373939817658	8,29800112696985e-29	3,35291931251023e-26	Gabrp	11	33550781	33578959	-	3377	protein_coding	- && sp|Q8QZW7|GBRP_MOUSE Gamma-aminobutyric acid receptor subunit pi OS=Mus musculus OX=10090 GN=Gabrp PE=2 SV=1 && PF02932:Neurotransmitter-gated ion-channel transmembrane region|PF02931:Neurotransmitter-gated ion-channel ligand binding domain
ENSMUSG00000026984	43,2810407739199	1,02784087241957	5,4252776023655	9,20688977318721e-29	3,66204040728521e-26	Il1f6	2	24215418	24225702	+	883	protein_coding	- && sp|Q9JLA2|IL36A_MOUSE Interleukin-36 alpha OS=Mus musculus OX=10090 GN=Il36a PE=1 SV=1 && PF00340:Interleukin-1 / 18
ENSMUSG00000026475	101,327399353723	8,4266619129098	3,57502454543514	1,41129059695756e-28	5,52704822094642e-26	Rgs16	1	153740349	153745468	+	2339	protein_coding	- && sp|P97428|RGS16_MOUSE Regulator of G-protein signaling 16 OS=Mus musculus OX=10090 GN=Rgs16 PE=1 SV=1 && PF00615:Regulator of G protein signaling domain
ENSMUSG00000043832	140,346734711394	22,4390031563129	2,64823689395583	1,94231437677212e-28	7,49144769319864e-26	Clec4a3	6	122952515	122969875	+	1327	protein_coding	- && sp|Q67EQ0|CLC4A_RAT C-type lectin domain family 4 member A OS=Rattus norvegicus OX=10116 GN=Clec4a PE=2 SV=1 && PF00059:Lectin C-type domain
ENSMUSG00000068758	126,291246835846	41,1448173670167	1,62218429609161	1,99761361069471e-28	7,5897391154992e-26	Il3ra	14	14346275	14356011	+	2967	protein_coding	- && sp|P26952|IL3RA_MOUSE Interleukin-3 receptor subunit alpha OS=Mus musculus OX=10090 GN=Il3ra PE=2 SV=1 && PF09240:Interleukin-6 receptor alpha chain, binding
ENSMUSG00000011256	278,420926796846	88,2649477473759	1,65539510401055	2,13795151943593e-28	8,00348439393545e-26	Adam19	11	46055992	46147343	+	7115	protein_coding	- && sp|O35674|ADA19_MOUSE Disintegrin and metalloproteinase domain-containing protein 19 OS=Mus musculus OX=10090 GN=Adam19 PE=2 SV=2 && PF01421:Reprolysin (M12B) family zinc metalloprotease|PF08516:ADAM cysteine-rich|PF00200:Disintegrin|PF01562:Reprolysin family propeptide
ENSMUSG00000079227	404,367256393251	75,0753901691612	2,4322665444523	5,07364498802407e-28	1,87180734514697e-25	Ccr5	9	124121543	124147699	+	8434	protein_coding	- && sp|P51682|CCR5_MOUSE C-C chemokine receptor type 5 OS=Mus musculus OX=10090 GN=Ccr5 PE=2 SV=3 && PF00001:7 transmembrane receptor (rhodopsin family)
ENSMUSG00000069516	6580,30935083042	642,552627178198	3,35698357532804	6,32118121372016e-28	2,29874269966372e-25	Lyz2	10	117277331	117282321	-	1316	protein_coding	- && sp|P08905|LYZ2_MOUSE Lysozyme C-2 OS=Mus musculus OX=10090 GN=Lyz2 PE=1 SV=2 && PF00062:C-type lysozyme/alpha-lactalbumin family
ENSMUSG00000018927	456,195476435639	82,6294655606008	2,46823679648909	7,48420358396717e-28	2,68335051314744e-25	Ccl6	11	83587882	83593087	-	1795	protein_coding	- && sp|P27784|CCL6_MOUSE C-C motif chemokine 6 OS=Mus musculus OX=10090 GN=Ccl6 PE=1 SV=1 && PF00048:Small cytokines (intecrine/chemokine), interleukin-8 like
ENSMUSG00000024300	406,214933324527	94,089515000934	2,1140907292223	1,9485772634012e-27	6,88930316904736e-25	Myo1f	17	33555719	33607764	+	4914	protein_coding	- && sp|O00160|MYO1F_HUMAN Unconventional myosin-If OS=Homo sapiens OX=9606 GN=MYO1F PE=1 SV=3 && PF06017:Unconventional myosin tail, actin- and lipid-binding|PF00063:Myosin head (motor domain)|PF14604:Variant SH3 domain
ENSMUSG00000031740	564,63892477639	100,618579232526	2,48438994221975	3,23430577644699e-27	1,12784229924979e-24	Mmp2	8	92827291	92853420	+	3371	protein_coding	- && sp|P33434|MMP2_MOUSE 72 kDa type IV collagenase OS=Mus musculus OX=10090 GN=Mmp2 PE=1 SV=1 && -
ENSMUSG00000026069	95,9402931340752	15,8505732568603	2,59970326268484	3,39565694703666e-27	1,16810598978061e-24	Il1rl1	1	40429570	40465415	+	6894	protein_coding	- && sp|P14719|ILRL1_MOUSE Interleukin-1 receptor-like 1 OS=Mus musculus OX=10090 GN=Il1rl1 PE=1 SV=2 && -
ENSMUSG00000028362	85,8289172010654	3,2700276855199	4,64178815884874	6,79160767384271e-27	2,3051621992712e-24	Tnfsf8	4	63831308	63861347	-	3807	protein_coding	- && sp|P32972|TNFL8_MOUSE Tumor necrosis factor ligand superfamily member 8 OS=Mus musculus OX=10090 GN=Tnfsf8 PE=2 SV=1 && PF00229:TNF(Tumour Necrosis Factor) family
ENSMUSG00000019122	301,113825221358	30,4101569652676	3,32688035997418	7,00777142124845e-27	2,34586263377948e-24	Ccl9	11	83572919	83578636	-	3045	protein_coding	- && sp|P51670|CCL9_MOUSE C-C motif chemokine 9 OS=Mus musculus OX=10090 GN=Ccl9 PE=1 SV=1 && PF00048:Small cytokines (intecrine/chemokine), interleukin-8 like
ENSMUSG00000036905	1867,71439341537	425,032208903442	2,13607448372022	7,09582899124057e-27	2,34586263377948e-24	C1qb	4	136880129	136886187	-	1088	protein_coding	- && sp|P14106|C1QB_MOUSE Complement C1q subcomponent subunit B OS=Mus musculus OX=10090 GN=C1qb PE=1 SV=2 && PF01391:Collagen triple helix repeat (20 copies)|PF00386:C1q domain
ENSMUSG00000024672	309,954632339938	32,9740223252563	3,23194906592266	7,60910631533652e-27	2,48330013286162e-24	Ms4a7	19	11321039	11336146	-	4453	protein_coding	- && sp|Q9GZW8|MS4A7_HUMAN Membrane-spanning 4-domains subfamily A member 7 OS=Homo sapiens OX=9606 GN=MS4A7 PE=1 SV=1 && PF04103:CD20-like family
ENSMUSG00000037411	369,444433527973	38,4421281550126	3,25076221652612	1,03774715949572e-26	3,34391034077507e-24	Serpine1	5	137061504	137072268	-	3876	protein_coding	- && sp|P22777|PAI1_MOUSE Plasminogen activator inhibitor 1 OS=Mus musculus OX=10090 GN=Serpine1 PE=1 SV=1 && PF00079:Serpin (serine protease inhibitor)
ENSMUSG00000022780	44,3872339417276	1,40418896870653	4,85806992129435	1,11541821553104e-26	3,54926076181978e-24	Meltf	16	31878810	31899020	+	4133	protein_coding	- && sp|Q9R0R1|TRFM_MOUSE Melanotransferrin OS=Mus musculus OX=10090 GN=Meltf PE=2 SV=1 && PF00405:Transferrin
ENSMUSG00000051243	150,463281064532	21,1446632870641	2,82958695690622	1,1779759413895e-26	3,7020438967915e-24	Islr2	9	58196297	58204319	-	5921	protein_coding	- && sp|Q5RKR3|ISLR2_MOUSE Immunoglobulin superfamily containing leucine-rich repeat protein 2 OS=Mus musculus OX=10090 GN=Islr2 PE=1 SV=1 && PF13855:Leucine rich repeat
ENSMUSG00000036896	1531,89697306087	318,410684838768	2,266527688707	1,27900528047926e-26	3,9705315146195e-24	C1qc	4	136889804	136893065	-	1931	protein_coding	- && sp|Q02105|C1QC_MOUSE Complement C1q subcomponent subunit C OS=Mus musculus OX=10090 GN=C1qc PE=1 SV=2 && PF00386:C1q domain|PF01391:Collagen triple helix repeat (20 copies)
ENSMUSG00000002033	77,6943157618411	13,32819337332	2,54568345297603	1,34370746459374e-26	4,12113460466244e-24	Cd3g	9	44969572	44980431	-	3269	protein_coding	- && - && -
ENSMUSG00000026979	227,561103104904	52,451254294486	2,11812584123716	1,7215175754869e-26	5,21701802399935e-24	Psd4	2	24367580	24414954	+	11786	protein_coding	- && sp|Q8BLR5|PSD4_MOUSE PH and SEC7 domain-containing protein 4 OS=Mus musculus OX=10090 GN=Psd4 PE=1 SV=1 && -
ENSMUSG00000071715	123,279312096254	26,2586599071245	2,23330105865885	1,85786994424983e-26	5,56399262362632e-24	Ncf4	15	78244801	78262580	+	2020	protein_coding	- && sp|P97369|NCF4_MOUSE Neutrophil cytosol factor 4 OS=Mus musculus OX=10090 GN=Ncf4 PE=1 SV=2 && PF00018:SH3 domain|PF00564:PB1 domain|PF00787:PX domain
ENSMUSG00000071713	335,336403921258	66,6850675159663	2,33193509775851	2,32532789332124e-26	6,88297056423088e-24	Csf2rb	15	78325798	78353847	+	7141	protein_coding	- && sp|P26955|IL3RB_MOUSE Cytokine receptor common subunit beta OS=Mus musculus OX=10090 GN=Csf2rb PE=1 SV=2 && PF09240:Interleukin-6 receptor alpha chain, binding|PF09294:Interferon-alpha/beta receptor, fibronectin type III
ENSMUSG00000020901	217,353078203338	32,5516775964989	2,74836388487997	2,86569545321525e-26	8,38495901805143e-24	Pik3r5	11	68432121	68497849	+	5550	protein_coding	- && sp|Q5SW28|PI3R5_MOUSE Phosphoinositide 3-kinase regulatory subunit 5 OS=Mus musculus OX=10090 GN=Pik3r5 PE=1 SV=1 && -
ENSMUSG00000024737	242,126043192704	81,121845891709	1,57547199945779	3,24031841554238e-26	9,37335745295986e-24	Slc15a3	19	10839727	10859362	+	5491	protein_coding	- && sp|Q8BPX9|S15A3_MOUSE Solute carrier family 15 member 3 OS=Mus musculus OX=10090 GN=Slc15a3 PE=1 SV=1 && PF00854:POT family
ENSMUSG00000036887	1975,32396220979	419,83236034085	2,23445136258532	3,41141392278308e-26	9,75741042902989e-24	C1qa	4	136895917	136898803	-	1040	protein_coding	- && sp|P98086|C1QA_MOUSE Complement C1q subcomponent subunit A OS=Mus musculus OX=10090 GN=C1qa PE=1 SV=2 && PF00386:C1q domain|PF01391:Collagen triple helix repeat (20 copies)
ENSMUSG00000032000	915,282886073763	353,463829464262	1,37098422328416	3,60006313077491e-26	1,01825785618896e-23	Birc3	9	7848699	7873186	-	5009	protein_coding	- && sp|O08863|BIRC3_MOUSE Baculoviral IAP repeat-containing protein 3 OS=Mus musculus OX=10090 GN=Birc3 PE=1 SV=2 && PF00653:Inhibitor of Apoptosis domain
ENSMUSG00000013367	64,4304595893719	12,1497695725619	2,39951109027266	4,43293871907884e-26	1,24005371464693e-23	Iglon5	7	43472904	43490075	-	2622	protein_coding	- && sp|Q8HW98|IGLO5_MOUSE IgLON family member 5 OS=Mus musculus OX=10090 GN=Iglon5 PE=2 SV=2 && PF00047:Immunoglobulin domain|PF13927:Immunoglobulin domain
ENSMUSG00000044811	157,612686414362	34,802094989104	2,18512795371357	4,60029066505506e-26	1,27288042575697e-23	Cd300c2	11	114996721	115001880	-	1275	protein_coding	- && sp|Q7TSN2|CLM4_MOUSE CMRF-35-like molecule 4 OS=Mus musculus OX=10090 GN=Cd300c2 PE=1 SV=2 && -
ENSMUSG00000022037	22953,452427089	6497,12797015541	1,82070207461456	4,85838651919704e-26	1,32983964766322e-23	Clu	14	65968483	65981547	+	3437	protein_coding	- && sp|Q06890|CLUS_MOUSE Clusterin OS=Mus musculus OX=10090 GN=Clu PE=1 SV=1 && PF01093:Clusterin
ENSMUSG00000028001	2865,66603275055	928,568200815639	1,62687612829097	5,68944959936892e-26	1,54075137235676e-23	Fga	3	83026076	83033627	+	3010	protein_coding	- && sp|E9PV24|FIBA_MOUSE Fibrinogen alpha chain OS=Mus musculus OX=10090 GN=Fga PE=1 SV=1 && PF08702:Fibrinogen alpha/beta chain family|PF00147:Fibrinogen beta and gamma chains, C-terminal globular domain|PF12160:Fibrinogen alpha C domain
ENSMUSG00000060487	245,646836025218	63,969136955854	1,94496207006088	1,37980131585407e-25	3,6972865575138e-23	Samd5	10	9622936	9675208	-	6922	protein_coding	- && sp|Q3V1H9|SAMD5_MOUSE Sterile alpha motif domain-containing protein 5 OS=Mus musculus OX=10090 GN=Samd5 PE=1 SV=1 && -
ENSMUSG00000018008	954,728331349495	242,596265579916	1,97619089951669	1,46072782052955e-25	3,87336327077087e-23	Cyth4	15	78597047	78622019	+	7552	protein_coding	- && sp|Q80YW0|CYH4_MOUSE Cytohesin-4 OS=Mus musculus OX=10090 GN=Cyth4 PE=1 SV=1 && -
ENSMUSG00000020143	417,922650858796	98,170448969818	2,09304446718255	1,52772345883738e-25	4,00925034723345e-23	Dock2	11	34226815	34783892	-	11425	protein_coding	- && sp|Q8C3J5|DOCK2_MOUSE Dedicator of cytokinesis protein 2 OS=Mus musculus OX=10090 GN=Dock2 PE=1 SV=3 && PF00018:SH3 domain|PF06920:Dock homology region 2|PF16172:DOCK N-terminus|PF14429:C2 domain in Dock180 and Zizimin proteins
ENSMUSG00000038147	208,962231698778	25,896447100012	3,00619202084471	2,49216938040114e-25	6,47353711709095e-23	Cd84	1	171839697	171890718	+	6272	protein_coding	- && sp|Q18PI6|SLAF5_MOUSE SLAM family member 5 OS=Mus musculus OX=10090 GN=Cd84 PE=1 SV=1 && PF07686:Immunoglobulin V-set domain
ENSMUSG00000115009	82,773736988226	4,07942371902459	4,30176285180441	2,73049761868491e-25	7,02096438194375e-23	AC122397,1	15	38436225	38455134	-	2819	lincRNA	- && sp|P04025|POL_SRV1 Gag-Pro-Pol polyprotein OS=Simian retrovirus SRV-1 OX=11942 GN=pol PE=3 SV=2 && -
ENSMUSG00000024529	517,442949116188	68,3494495681287	2,91605895096177	3,31165442449782e-25	8,43014750300166e-23	Lox	18	52516069	52529867	-	4810	protein_coding	- && sp|P28301|LYOX_MOUSE Protein-lysine 6-oxidase OS=Mus musculus OX=10090 GN=Lox PE=1 SV=1 && PF01186:Lysyl oxidase
ENSMUSG00000053007	159,014464546913	31,0064476907661	2,34409434751072	3,75510651121826e-25	9,46435557916555e-23	Creb5	6	53287270	53700376	+	25021	protein_coding	- && sp|Q02930|CREB5_HUMAN Cyclic AMP-responsive element-binding protein 5 OS=Homo sapiens OX=9606 GN=CREB5 PE=1 SV=3 && PF00170:bZIP transcription factor
ENSMUSG00000015947	183,030217538715	33,4675614102316	2,46307781501043	3,92747805614249e-25	9,80175307815327e-23	Fcgr1	3	96282909	96293969	-	2589	protein_coding	- && sp|P26151|FCGR1_MOUSE High affinity immunoglobulin gamma Fc receptor I OS=Mus musculus OX=10090 GN=Fcgr1 PE=1 SV=1 && PF13895:Immunoglobulin domain|PF00047:Immunoglobulin domain
ENSMUSG00000020573	169,831301228114	46,6783475749678	1,86922317374132	4,41367022830324e-25	1,09081931389988e-22	Pik3cg	12	32173473	32208659	-	8426	protein_coding	- && sp|Q9JHG7|PK3CG_MOUSE Phosphatidylinositol 4,5-bisphosphate 3-kinase catalytic subunit gamma isoform OS=Mus musculus OX=10090 GN=Pik3cg PE=1 SV=2 && PF00613:Phosphoinositide 3-kinase family, accessory domain (PIK domain)|PF00454:Phosphatidylinositol 3- and 4-kinase|PF00794:PI3-kinase family, ras-binding domain|PF00792:Phosphoinositide 3-kinase C2
ENSMUSG00000112023	299,528456063652	59,9710181772341	2,31736039388417	1,34159019953513e-24	3,28380001147752e-22	Lilr4b	10	51480632	51486703	+	5439	protein_coding	- && sp|Q61450|GP49A_MOUSE Mast cell surface glycoprotein Gp49A OS=Mus musculus OX=10090 GN=Gp49a PE=1 SV=1 && -
ENSMUSG00000035697	892,223291302	235,227445843403	1,92269748839192	1,36763039056273e-24	3,3156570687776e-22	Arhgap45	10	80016653	80031472	+	4478	protein_coding	- && sp|Q3TBD2|HMHA1_MOUSE Rho GTPase-activating protein 45 OS=Mus musculus OX=10090 GN=Arhgap45 PE=1 SV=2 && PF00620:RhoGAP domain
ENSMUSG00000069515	104,977975309124	2,47805644520295	5,40764764998448	1,55464619698847e-24	3,70995730924441e-22	Lyz1	10	117287797	117292868	-	1263	protein_coding	- && sp|P17897|LYZ1_MOUSE Lysozyme C-1 OS=Mus musculus OX=10090 GN=Lyz1 PE=1 SV=1 && PF00062:C-type lysozyme/alpha-lactalbumin family
ENSMUSG00000022148	463,725154855652	113,348395824931	2,03329727874175	1,55941794503909e-24	3,70995730924441e-22	Fyb	15	6522853	6663313	+	5384	protein_coding	- && sp|O35601|FYB1_MOUSE FYN-binding protein 1 OS=Mus musculus OX=10090 GN=Fyb1 PE=1 SV=2 && PF14603:Helically-extended SH3 domain|PF07653:Variant SH3 domain
ENSMUSG00000009185	121,467641235428	3,11864573620281	5,2052001753202	1,61511383492075e-24	3,80688312793913e-22	Ccl8	11	82115185	82116799	+	511	protein_coding	- && sp|Q9Z121|CCL8_MOUSE C-C motif chemokine 8 OS=Mus musculus OX=10090 GN=Ccl8 PE=3 SV=1 && -
ENSMUSG00000031659	846,60068752435	165,660846172036	2,35052998553794	1,76628765819666e-24	4,12501088321597e-22	Adcy7	8	88272403	88329962	+	6733	protein_coding	- && sp|P51829|ADCY7_MOUSE Adenylate cyclase type 7 OS=Mus musculus OX=10090 GN=Adcy7 PE=1 SV=2 && PF16214:Adenylyl cyclase N-terminal extracellular and transmembrane region|PF00211:Adenylate and Guanylate cyclase catalytic domain|PF06327:Domain of Unknown Function (DUF1053)
ENSMUSG00000015355	158,60536943293	35,9011106085818	2,14939047956766	2,96090002703958e-24	6,85206100802906e-22	Cd48	1	171682009	171705258	+	1189	protein_coding	- && sp|P18181|CD48_MOUSE CD48 antigen OS=Mus musculus OX=10090 GN=Cd48 PE=1 SV=1 && PF07686:Immunoglobulin V-set domain|PF13895:Immunoglobulin domain
ENSMUSG00000040204	106,844000520727	42,0049448148364	1,34493900447047	4,44935319454956e-24	1,02038499928336e-21	Pclaf	9	65890237	65903266	+	4813	protein_coding	- && sp|Q9CQX4|PAF15_MOUSE PCNA-associated factor OS=Mus musculus OX=10090 GN=Pclaf PE=1 SV=1 && -
ENSMUSG00000060188	37,561257816058	0,857319431685241	5,51205732156309	5,52455057197681e-24	1,2556514228593e-21	Cxcl17	7	25400053	25412886	-	761	protein_coding	- && sp|Q5UW37|CXL17_MOUSE C-X-C motif chemokine 17 OS=Mus musculus OX=10090 GN=Cxcl17 PE=2 SV=1 && PF15211:VEGF co-regulated chemokine 1
ENSMUSG00000029135	1261,81682351915	519,60041455336	1,28058229468873	5,85589395402672e-24	1,31918262383809e-21	Fosl2	5	32135801	32157842	+	9680	protein_coding	- && sp|P47930|FOSL2_MOUSE Fos-related antigen 2 OS=Mus musculus OX=10090 GN=Fosl2 PE=1 SV=2 && PF00170:bZIP transcription factor
ENSMUSG00000028364	1056,06256200434	134,973953297342	2,96671454242135	1,22259041798387e-23	2,72094521789103e-21	Tnc	4	63959785	64047015	-	7772	protein_coding	- && sp|Q80YX1|TENA_MOUSE Tenascin OS=Mus musculus OX=10090 GN=Tnc PE=1 SV=1 && PF00041:Fibronectin type III domain|PF00147:Fibrinogen beta and gamma chains, C-terminal globular domain|PF18720:Tenascin EGF domain
ENSMUSG00000021356	147,529189685841	29,4708878248063	2,33556714167682	1,22921393800074e-23	2,72094521789103e-21	Irf4	13	30749226	30766976	+	4903	protein_coding	- && sp|Q64287|IRF4_MOUSE Interferon regulatory factor 4 OS=Mus musculus OX=10090 GN=Irf4 PE=1 SV=1 && PF00605:Interferon regulatory factor transcription factor|PF10401:Interferon-regulatory factor 3
ENSMUSG00000022488	676,844610710594	187,676137065294	1,85201585369807	1,28628072152103e-23	2,82272086612409e-21	Nckap1l	15	103453794	103498810	+	5935	protein_coding	- && sp|Q8K1X4|NCKPL_MOUSE Nck-associated protein 1-like OS=Mus musculus OX=10090 GN=Nckap1l PE=1 SV=1 && PF09735:Membrane-associated apoptosis protein
ENSMUSG00000006219	763,630714647841	219,203173613036	1,79692720687161	1,31499933353659e-23	2,86107889183824e-21	Fblim1	4	141576062	141606096	-	4457	protein_coding	- && sp|Q71FD7|FBLI1_MOUSE Filamin-binding LIM protein 1 OS=Mus musculus OX=10090 GN=Fblim1 PE=1 SV=2 && PF00412:LIM domain
ENSMUSG00000031101	181,734654526962	46,0883026584279	1,98842443282055	2,65453097625851e-23	5,72658818064718e-21	Sash3	X	48146436	48161565	+	2677	protein_coding	- && sp|Q8K352|SASH3_MOUSE SAM and SH3 domain-containing protein 3 OS=Mus musculus OX=10090 GN=Sash3 PE=1 SV=2 && PF07653:Variant SH3 domain|PF12485:Lymphocyte signaling adaptor protein|PF07647:SAM domain (Sterile alpha motif)
ENSMUSG00000031919	242,069627144563	438,032298631239	-0,858639738698321	3,99830576189203e-23	8,55301440964064e-21	Tmed6	8	107061476	107065644	-	871	protein_coding	- && sp|Q9CQG0|TMED6_MOUSE Transmembrane emp24 domain-containing protein 6 OS=Mus musculus OX=10090 GN=Tmed6 PE=1 SV=1 && PF01105:emp24/gp25L/p24 family/GOLD
ENSMUSG00000047810	267,41383241079	63,5411430321608	2,07332583496099	4,2586260779428e-23	9,03396545334267e-21	Ccdc88b	19	6844623	6858211	-	4959	protein_coding	- && sp|Q4QRL3|CC88B_MOUSE Coiled-coil domain-containing protein 88B OS=Mus musculus OX=10090 GN=Ccdc88b PE=1 SV=2 && PF05622:HOOK protein
ENSMUSG00000023274	203,351585147497	25,1134531070026	3,01626538538173	4,34519375619434e-23	9,14142580642009e-21	Cd4	6	124864692	124888221	-	4032	protein_coding	- && sp|P06332|CD4_MOUSE T-cell surface glycoprotein CD4 OS=Mus musculus OX=10090 GN=Cd4 PE=1 SV=1 && PF00047:Immunoglobulin domain|PF09191:CD4, extracellular|PF05790:Immunoglobulin C2-set domain|PF12104:T cell CD4 receptor C terminal region
ENSMUSG00000057751	208,775416513675	20,1396826566695	3,36148471025635	6,81445594896987e-23	1,42187533308998e-20	Megf6	4	154170730	154275713	+	7877	protein_coding	- && sp|Q80V70|MEGF6_MOUSE Multiple epidermal growth factor-like domains protein 6 OS=Mus musculus OX=10090 GN=Megf6 PE=2 SV=3 && -
ENSMUSG00000026167	80,6108207148768	12,9331807886297	2,63842577703325	6,99539210959642e-23	1,44776180115355e-20	Wnt10a	1	74791516	74804179	+	2468	protein_coding	- && sp|P70701|WN10A_MOUSE Protein Wnt-10a OS=Mus musculus OX=10090 GN=Wnt10a PE=2 SV=1 && -
ENSMUSG00000032332	1207,19162792914	292,789376346315	2,04138825064361	7,87271023557371e-23	1,61619122384487e-20	Col12a1	9	79598991	79718831	-	15228	protein_coding	- && sp|Q60847|COCA1_MOUSE Collagen alpha-1(XII) chain OS=Mus musculus OX=10090 GN=Col12a1 PE=2 SV=3 && PF00092:von Willebrand factor type A domain|PF01391:Collagen triple helix repeat (20 copies)|PF00041:Fibronectin type III domain
ENSMUSG00000039936	433,024366172608	135,381845062794	1,68071017585746	9,90329341511054e-23	2,01678589740043e-20	Pik3cd	4	149649168	149702571	-	6259	protein_coding	- && sp|O35904|PK3CD_MOUSE Phosphatidylinositol 4,5-bisphosphate 3-kinase catalytic subunit delta isoform OS=Mus musculus OX=10090 GN=Pik3cd PE=1 SV=2 && PF02192:PI3-kinase family, p85-binding domain|PF00792:Phosphoinositide 3-kinase C2|PF00454:Phosphatidylinositol 3- and 4-kinase|PF00613:Phosphoinositide 3-kinase family, accessory domain (PIK domain)|PF00794:PI3-kinase family, ras-binding domain
ENSMUSG00000009687	527,151932756174	188,979903524161	1,47935791268823	1,09875751255828e-22	2,21983898727648e-20	Fxyd5	7	31032722	31042481	-	4192	protein_coding	- && sp|P97808|FXYD5_MOUSE FXYD domain-containing ion transport regulator 5 OS=Mus musculus OX=10090 GN=Fxyd5 PE=1 SV=3 && PF02038:ATP1G1/PLM/MAT8 family
ENSMUSG00000052889	151,22111581466	53,5334736648583	1,49907314029959	1,22107752105994e-22	2,4475393209529e-20	Prkcb	7	122288751	122634402	+	7651	protein_coding	- && sp|P68404|KPCB_MOUSE Protein kinase C beta type OS=Mus musculus OX=10090 GN=Prkcb PE=1 SV=4 && PF00069:Protein kinase domain|PF00168:C2 domain|PF00130:Phorbol esters/diacylglycerol binding domain (C1 domain)
ENSMUSG00000045322	119,09576399878	30,6366182412192	1,96498845358546	1,3250659223701e-22	2,63522485311354e-20	Tlr9	9	106222598	106226883	+	3478	protein_coding	- && sp|Q9EQU3|TLR9_MOUSE Toll-like receptor 9 OS=Mus musculus OX=10090 GN=Tlr9 PE=1 SV=3 && PF13855:Leucine rich repeat|PF18837:Leucine-rich repeat|PF01582:TIR domain
ENSMUSG00000023349	78,9171225484975	3,80436670698701	4,40565904850148	1,46193526704915e-22	2,8810618712092e-20	Clec4n	6	123229843	123247021	+	1420	protein_coding	- && sp|Q9JKF4|CLC6A_MOUSE C-type lectin domain family 6 member A OS=Mus musculus OX=10090 GN=Clec6a PE=1 SV=1 && PF00059:Lectin C-type domain
ENSMUSG00000026442	99,6140086900498	10,0213108814368	3,31888396559555	1,47131538048867e-22	2,8810618712092e-20	Nfasc	1	132564690	132741797	-	14145	protein_coding	- && sp|Q810U3|NFASC_MOUSE Neurofascin OS=Mus musculus OX=10090 GN=Nfasc PE=1 SV=1 && -
ENSMUSG00000042129	517,099411305465	181,841636251245	1,51015112914163	1,49832328912284e-22	2,91155096548939e-20	Rassf4	6	116633008	116673952	-	9209	protein_coding	- && sp|Q8CB96|RASF4_MOUSE Ras association domain-containing protein 4 OS=Mus musculus OX=10090 GN=Rassf4 PE=1 SV=1 && -
ENSMUSG00000049625	222,041202931054	73,3992115876248	1,60313825673117	1,57715050042479e-22	3,0415108438495e-20	Tifab	13	56173704	56178885	-	3497	protein_coding	- && sp|Q8JZM6|TIFAB_MOUSE TRAF-interacting protein with FHA domain-containing protein B OS=Mus musculus OX=10090 GN=Tifab PE=2 SV=1 && -
ENSMUSG00000058818	325,028487327667	63,1052924502761	2,36703296666708	1,86641066180507e-22	3,57228194036915e-20	Pirb	7	3711409	3720391	-	4471	protein_coding	- && sp|P97484|LIRB3_MOUSE Leukocyte immunoglobulin-like receptor subfamily B member 3 OS=Mus musculus OX=10090 GN=Lilrb3 PE=1 SV=1 && PF13895:Immunoglobulin domain|PF00047:Immunoglobulin domain
ENSMUSG00000039621	893,969766979452	440,867644267765	1,0212646768704	2,0562976969256e-22	3,9063518039506e-20	Prex1	2	166566342	166713832	-	10266	protein_coding	- && sp|Q69ZK0|PREX1_MOUSE Phosphatidylinositol 3,4,5-trisphosphate-dependent Rac exchanger 1 protein OS=Mus musculus OX=10090 GN=Prex1 PE=1 SV=2 && -
ENSMUSG00000019850	506,296599255596	213,822878936169	1,24737334082491	2,13078442483273e-22	4,01787024581792e-20	Tnfaip3	10	19000910	19015657	-	7226	protein_coding	- && sp|Q60769|TNAP3_MOUSE Tumor necrosis factor alpha-induced protein 3 OS=Mus musculus OX=10090 GN=Tnfaip3 PE=1 SV=2 && -
ENSMUSG00000112148	358,637462911464	68,4680547963991	2,38052648397865	2,33060102248175e-22	4,36233673737467e-20	Lilrb4	10	51490956	51496611	+	5227	protein_coding	- && sp|Q64281|LIRB4_MOUSE Leukocyte immunoglobulin-like receptor subfamily B member 4 OS=Mus musculus OX=10090 GN=Lilrb4 PE=1 SV=1 && PF13895:Immunoglobulin domain
ENSMUSG00000039899	652,936054573459	148,051090929375	2,1400589347278	2,46547353195276e-22	4,58110176856857e-20	Fgl2	5	21372642	21378374	+	3788	protein_coding	- && sp|P12804|FGL2_MOUSE Fibroleukin OS=Mus musculus OX=10090 GN=Fgl2 PE=1 SV=1 && PF00147:Fibrinogen beta and gamma chains, C-terminal globular domain
ENSMUSG00000035095	100,999562595235	21,825224186102	2,19626461287081	3,32912974215307e-22	6,1410381678441e-20	Fam167a	14	63436394	63465498	+	4274	protein_coding	- && sp|Q6P1G6|F167A_MOUSE Protein FAM167A OS=Mus musculus OX=10090 GN=Fam167a PE=2 SV=1 && PF11652:FAM167
ENSMUSG00000002111	329,275324315883	95,1956680191712	1,7960413590582	3,68456360474959e-22	6,74778785053996e-20	Spi1	2	91082390	91115756	+	2695	protein_coding	- && sp|P17433|SPI1_MOUSE Transcription factor PU,1 OS=Mus musculus OX=10090 GN=Spi1 PE=1 SV=2 && PF00178:Ets-domain
ENSMUSG00000041324	76,4883567560745	9,89184172650301	2,9302699596171	3,78260665668054e-22	6,87785964660428e-20	Inhba	13	16011851	16031621	+	6390	protein_coding	- && sp|Q04998|INHBA_MOUSE Inhibin beta A chain OS=Mus musculus OX=10090 GN=Inhba PE=1 SV=1 && -
ENSMUSG00000079523	1864,74666193028	556,009238930466	1,74494966367552	4,88028431837797e-22	8,81081685167586e-20	Tmsb10	6	72957347	72958748	-	1276	protein_coding	- && sp|P63314|TYB10_HORSE Thymosin beta-10 OS=Equus caballus OX=9796 GN=TMSB10 PE=1 SV=2 && -
ENSMUSG00000030218	7407,29368662288	1450,18226088981	2,35238748599889	6,26421658063544e-22	1,12297110758208e-19	Mgp	6	136872435	136875823	-	1187	protein_coding	- && - && -
ENSMUSG00000038179	208,724748676731	48,6095774536969	2,09986492283586	6,75172877440761e-22	1,20190215161762e-19	Slamf7	1	171632403	171653035	-	4577	protein_coding	- && sp|Q8BHK6|SLAF7_MOUSE SLAM family member 7 OS=Mus musculus OX=10090 GN=Slamf7 PE=1 SV=2 && -
ENSMUSG00000022443	11995,7957761439	8019,8142616512	0,580928207780467	7,94404961269465e-22	1,40433143708858e-19	Myh9	15	77760587	77842175	-	12928	protein_coding	- && sp|Q8VDD5|MYH9_MOUSE Myosin-9 OS=Mus musculus OX=10090 GN=Myh9 PE=1 SV=4 && -
ENSMUSG00000038670	70,301907622953	9,21077258260729	2,93512151836003	8,70544659884054e-22	1,52831619737989e-19	Mybpc2	7	44501699	44524656	-	3611	protein_coding	- && sp|Q5XKE0|MYPC2_MOUSE Myosin-binding protein C, fast-type OS=Mus musculus OX=10090 GN=Mybpc2 PE=1 SV=1 && PF00041:Fibronectin type III domain|PF07679:Immunoglobulin I-set domain|PF18362:Tri-helix bundle domain
ENSMUSG00000025017	214,957474634366	52,4701724535183	2,04269662094429	9,05190642105726e-22	1,57825568393448e-19	Pik3ap1	19	41274218	41385070	-	2615	protein_coding	- && sp|Q9EQ32|BCAP_MOUSE Phosphoinositide 3-kinase adapter protein 1 OS=Mus musculus OX=10090 GN=Pik3ap1 PE=1 SV=1 && PF14545:Dof, BCAP, and BANK (DBB) motif,|PF18567:Toll/interleukin-1 receptor domain
ENSMUSG00000036545	421,834034342469	81,8395130229563	2,35860100643868	9,31657322245307e-22	1,61335161871269e-19	Adamts2	11	50602084	50807573	+	9336	protein_coding	- && sp|Q8C9W3|ATS2_MOUSE A disintegrin and metalloproteinase with thrombospondin motifs 2 OS=Mus musculus OX=10090 GN=Adamts2 PE=1 SV=2 && -
ENSMUSG00000051439	653,391925299175	144,329337556042	2,17815210758027	9,82115063081563e-22	1,68923790850029e-19	Cd14	18	36725074	36726736	-	1572	protein_coding	- && sp|P10810|CD14_MOUSE Monocyte differentiation antigen CD14 OS=Mus musculus OX=10090 GN=Cd14 PE=1 SV=1 && -
ENSMUSG00000026395	1171,88441592644	349,226338185593	1,74776211715121	1,05555797785863e-21	1,80337475734022e-19	Ptprc	1	138062861	138175708	-	18313	protein_coding	- && sp|P06800|PTPRC_MOUSE Receptor-type tyrosine-protein phosphatase C OS=Mus musculus OX=10090 GN=Ptprc PE=1 SV=4 && PF00102:Protein-tyrosine phosphatase|PF12567:Leukocyte receptor CD45
ENSMUSG00000014602	143,242850680912	14,3849900273837	3,29581263496726	1,17181361072118e-21	1,98864581830123e-19	Kif1a	1	93015464	93101951	-	9330	protein_coding	- && sp|P33173|KIF1A_MOUSE Kinesin-like protein KIF1A OS=Mus musculus OX=10090 GN=Kif1a PE=1 SV=2 && PF12423:Kinesin protein 1B|PF00225:Kinesin motor domain|PF00169:PH domain|PF00498:FHA domain|PF16183:Kinesin-associated|PF12473:Kinesin protein
ENSMUSG00000029468	311,270751088509	87,5528503018903	1,82517546020926	1,25844962662843e-21	2,12152938380485e-19	P2rx7	5	122643911	122691432	+	5970	protein_coding	- && sp|Q9Z1M0|P2RX7_MOUSE P2X purinoceptor 7 OS=Mus musculus OX=10090 GN=P2rx7 PE=1 SV=2 && PF00864:ATP P2X receptor
ENSMUSG00000024399	163,484598204857	24,75623358253	2,71872294402775	1,30469030831711e-21	2,18501292687633e-19	Ltb	17	35194439	35196320	+	1516	protein_coding	- && sp|P41155|TNFC_MOUSE Lymphotoxin-beta OS=Mus musculus OX=10090 GN=Ltb PE=2 SV=1 && PF00229:TNF(Tumour Necrosis Factor) family
ENSMUSG00000030579	463,068307654061	113,409084394396	2,03082824268322	1,45219512747494e-21	2,41614896503282e-19	Tyrobp	7	30413760	30417585	+	667	protein_coding	- && sp|O54885|TYOBP_MOUSE TYRO protein tyrosine kinase-binding protein OS=Mus musculus OX=10090 GN=Tyrobp PE=1 SV=1 && -
ENSMUSG00000022504	604,364967740096	208,731255320948	1,53448685428624	1,49490149137977e-21	2,47105275094568e-19	Ciita	16	10480059	10528418	+	9535	protein_coding	- && sp|P79621|C2TA_MOUSE MHC class II transactivator OS=Mus musculus OX=10090 GN=Ciita PE=1 SV=2 && PF05729:NACHT domain|PF17776:NLRC4 helical domain HD2
ENSMUSG00000030263	146,625187074933	42,9639867756052	1,77565916721344	1,77284360565224e-21	2,89600632663126e-19	Lrmp	6	145115653	145174934	+	4070	protein_coding	- && sp|Q60664|IRAG2_MOUSE Inositol 1,4,5-triphosphate receptor associated 2 OS=Mus musculus OX=10090 GN=Irag2 PE=1 SV=1 && PF05781:MRVI1 protein
ENSMUSG00000026177	295,571187394165	65,6940200029691	2,16562720479621	1,7747367495069e-21	2,89600632663126e-19	Slc11a1	1	74375195	74386062	+	3705	protein_coding	- && sp|P41251|NRAM1_MOUSE Natural resistance-associated macrophage protein 1 OS=Mus musculus OX=10090 GN=Slc11a1 PE=1 SV=2 && PF01566:Natural resistance-associated macrophage protein
ENSMUSG00000052384	272,300743070691	98,6965990318034	1,45991421594759	1,81057050419428e-21	2,93566132195985e-19	Nrros	16	32142785	32165594	-	4177	protein_coding	- && sp|Q8BMT4|LRC33_MOUSE Transforming growth factor beta activator LRRC33 OS=Mus musculus OX=10090 GN=Nrros PE=1 SV=2 && PF13855:Leucine rich repeat
ENSMUSG00000021457	331,495241732896	84,5025059657918	1,97612668343167	1,94917188775178e-21	3,1403873148487e-19	Syk	13	52583173	52648792	+	9362	protein_coding	- && sp|P48025|KSYK_MOUSE Tyrosine-protein kinase SYK OS=Mus musculus OX=10090 GN=Syk PE=1 SV=2 && -
ENSMUSG00000045679	220,499076743976	93,3833935618539	1,24271150094605	2,24416539229834e-21	3,5929229073174e-19	Pqlc3	12	16988648	17000408	-	5408	protein_coding	- && sp|Q8C6U2|S66A3_MOUSE Solute carrier family 66 member 3 OS=Mus musculus OX=10090 GN=Slc66a3 PE=1 SV=1 && PF04193:PQ loop repeat
ENSMUSG00000036908	1369,33036559421	544,750602577315	1,32912024731023	2,49832572368647e-21	3,97483622638518e-19	Unc93b1	19	3935186	3949340	+	2841	protein_coding	- && sp|Q8VCW4|UN93B_MOUSE Protein unc-93 homolog B1 OS=Mus musculus OX=10090 GN=Unc93b1 PE=1 SV=2 && -
ENSMUSG00000056069	231,323227417167	63,837753174879	1,86062239267854	2,60483103585282e-21	4,11854527010369e-19	Fam105a	15	27655069	27681579	-	3107	protein_coding	- && sp|Q3TVP5|OTULL_MOUSE Inactive ubiquitin thioesterase OTULINL OS=Mus musculus OX=10090 GN=Otulinl PE=1 SV=1 && -
ENSMUSG00000058099	241,347697468514	56,3701920067009	2,10655090076073	2,70131063717795e-21	4,22054245983548e-19	Nfam1	15	82992973	83033306	-	7970	protein_coding	- && sp|Q8R4V1|NFAM1_MOUSE NFAT activation molecule 1 OS=Mus musculus OX=10090 GN=Nfam1 PE=1 SV=1 && -
ENSMUSG00000027333	356,560456398716	212,312203402002	0,741738513561416	2,70250008231137e-21	4,22054245983548e-19	Smox	2	131491496	131525922	+	3894	protein_coding	- && sp|Q99K82|SMOX_MOUSE Spermine oxidase OS=Mus musculus OX=10090 GN=Smox PE=1 SV=1 && PF01593:Flavin containing amine oxidoreductase
ENSMUSG00000030789	488,353000862912	106,962297718649	2,19228851023639	2,74072281341587e-21	4,25413658160454e-19	Itgax	7	128129547	128150657	+	4803	protein_coding	- && sp|Q9QXH4|ITAX_MOUSE Integrin alpha-X OS=Mus musculus OX=10090 GN=Itgax PE=1 SV=1 && PF00092:von Willebrand factor type A domain|PF08441:Integrin alpha|PF01839:FG-GAP repeat
ENSMUSG00000000682	592,784334640437	148,656489940389	1,99965401022599	2,81616364500396e-21	4,3447431361952e-19	Cd52	4	134082448	134095082	-	1187	protein_coding	- && sp|Q64389|CD52_MOUSE CAMPATH-1 antigen OS=Mus musculus OX=10090 GN=Cd52 PE=2 SV=1 && PF15116:CAMPATH-1 antigen
ENSMUSG00000042622	215,580552458276	72,3908262820271	1,58069268815492	3,01810566319034e-21	4,62824685314297e-19	Maff	15	79346621	79359076	+	2594	protein_coding	- && sp|O54791|MAFF_MOUSE Transcription factor MafF OS=Mus musculus OX=10090 GN=Maff PE=2 SV=1 && PF03131:bZIP Maf transcription factor
ENSMUSG00000026458	221,237119681815	65,7646582382413	1,74923945787051	3,34799261401005e-21	5,10338323246946e-19	Ppfia4	1	134296783	134332928	-	6572	protein_coding	- && sp|Q91Z80|LIPA4_RAT Liprin-alpha-4 (Fragment) OS=Rattus norvegicus OX=10116 GN=Ppfia4 PE=1 SV=1 && -
ENSMUSG00000036594	6976,23233953527	1988,94712637798	1,81060755601333	3,81465628505613e-21	5,78011252335648e-19	H2-Aa	17	34282744	34287827	-	1874	protein_coding	- && sp|P14434|HA2B_MOUSE H-2 class II histocompatibility antigen, A-B alpha chain OS=Mus musculus OX=10090 GN=H2-Aa PE=1 SV=2 && PF00993:Class II histocompatibility antigen, alpha domain|PF07654:Immunoglobulin C1-set domain
ENSMUSG00000058715	454,253360703972	131,416213994942	1,79075464019212	4,21713560433137e-21	6,35215407951831e-19	Fcer1g	1	171229572	171234365	-	874	protein_coding	- && sp|P20491|FCERG_MOUSE High affinity immunoglobulin epsilon receptor subunit gamma OS=Mus musculus OX=10090 GN=Fcer1g PE=1 SV=1 && PF11628:T-cell surface glycoprotein CD3 zeta chain
ENSMUSG00000079293	339,294193439939	63,0629090305731	2,43921644337688	4,36486067417286e-21	6,53599372480849e-19	Clec7a	6	129461591	129472779	-	2638	polymorphic_pseudogene	- && sp|Q6QLQ4|CLC7A_MOUSE C-type lectin domain family 7 member A OS=Mus musculus OX=10090 GN=Clec7a PE=1 SV=3 && PF00059:Lectin C-type domain
ENSMUSG00000024013	394,419397100381	133,52827393345	1,55586173459399	5,31508754444388e-21	7,91233149306219e-19	Fgd2	17	29360914	29379660	+	4134	protein_coding	- && sp|Q8BY35|FGD2_MOUSE FYVE, RhoGEF and PH domain-containing protein 2 OS=Mus musculus OX=10090 GN=Fgd2 PE=1 SV=1 && PF00621:RhoGEF domain
ENSMUSG00000046805	2441,99930716544	560,686374115312	2,12352738167991	5,39897989009434e-21	7,99049023733962e-19	Mpeg1	19	12460779	12465284	+	4335	protein_coding	- && sp|A1L314|MPEG1_MOUSE Macrophage-expressed gene 1 protein OS=Mus musculus OX=10090 GN=Mpeg1 PE=1 SV=1 && PF01823:MAC/Perforin domain
ENSMUSG00000079620	81,2884670441063	4,92865638323008	3,98361196211584	6,34164605669603e-21	9,3313839317488e-19	Muc4	16	32735886	32782391	+	11757	protein_coding	- && sp|Q8JZM8|MUC4_MOUSE Mucin-4 OS=Mus musculus OX=10090 GN=Muc4 PE=2 SV=1 && PF00094:von Willebrand factor type D domain|PF06119:Nidogen-like
ENSMUSG00000052837	1206,70007022433	417,367024718194	1,53294113045685	6,67754570353226e-21	9,7691726108688e-19	Junb	8	84974484	84978718	-	2301	protein_coding	- && sp|P09450|JUNB_MOUSE Transcription factor jun-B OS=Mus musculus OX=10090 GN=Junb PE=1 SV=1 && PF00170:bZIP transcription factor|PF03957:Jun-like transcription factor
ENSMUSG00000026288	563,674081890174	221,310005936963	1,3467224219839	6,74531279923814e-21	9,81192472099464e-19	Inpp5d	1	87620312	87720507	+	7602	protein_coding	- && sp|Q9ES52|SHIP1_MOUSE Phosphatidylinositol 3,4,5-trisphosphate 5-phosphatase 1 OS=Mus musculus OX=10090 GN=Inpp5d PE=1 SV=2 && PF03372:Endonuclease/Exonuclease/phosphatase family|PF00017:SH2 domain
ENSMUSG00000104350	38,8853419531987	5,03895047567258	2,89679359562393	7,71728031923905e-21	1,1160508845575e-18	Gm38244	3	106478283	106480868	+	2586	TEC	- && - && -
ENSMUSG00000001588	162,405739043712	52,2934418893738	1,62480728868733	7,7600961096275e-21	1,1160508845575e-18	Acap1	11	69881567	69895539	-	4878	protein_coding	- && sp|Q8K2H4|ACAP1_MOUSE Arf-GAP with coiled-coil, ANK repeat and PH domain-containing protein 1 OS=Mus musculus OX=10090 GN=Acap1 PE=1 SV=1 && -
ENSMUSG00000031780	48,9222512551025	2,80212728162456	4,11854608628083	1,22581971058957e-20	1,74361438628711e-18	Ccl17	8	94810453	94812036	+	514	protein_coding	- && sp|Q8I021|CCL17_FELCA C-C motif chemokine 17 OS=Felis catus OX=9685 GN=CCL17 PE=2 SV=1 && PF00048:Small cytokines (intecrine/chemokine), interleukin-8 like
ENSMUSG00000000567	184,528840696682	30,5543899935855	2,57936579505302	1,22606448438637e-20	1,74361438628711e-18	Sox9	11	112782224	112787760	+	4135	protein_coding	- && sp|Q04887|SOX9_MOUSE Transcription factor SOX-9 OS=Mus musculus OX=10090 GN=Sox9 PE=1 SV=2 && PF00505:HMG (high mobility group) box|PF12444:Sox developmental protein N terminal
ENSMUSG00000030093	30,760044232851	2,5576828412159	3,5863758126577	1,40712748123406e-20	1,98999095346079e-18	Wnt7a	6	91363981	91411363	-	3172	protein_coding	- && sp|P24383|WNT7A_MOUSE Protein Wnt-7a OS=Mus musculus OX=10090 GN=Wnt7a PE=1 SV=2 && PF00110:wnt family
ENSMUSG00000041482	402,485081054875	130,984621505198	1,61289306301951	1,45529286067939e-20	2,04673674372678e-18	Piezo2	18	63010213	63387183	-	14566	protein_coding	- && sp|Q8CD54|PIEZ2_MOUSE Piezo-type mechanosensitive ion channel component 2 OS=Mus musculus OX=10090 GN=Piezo2 PE=1 SV=2 && PF12166:Piezo non-specific cation channel, R-Ras-binding domain|PF15917:Piezo
ENSMUSG00000040522	72,6257548481368	7,09441765059107	3,34609490047968	1,50024937999576e-20	2,0983707811633e-18	Tlr8	X	167242696	167264329	-	3586	protein_coding	- && sp|P58682|TLR8_MOUSE Toll-like receptor 8 OS=Mus musculus OX=10090 GN=Tlr8 PE=1 SV=2 && PF13855:Leucine rich repeat|PF01582:TIR domain
ENSMUSG00000021423	300,809253510903	72,1773843798602	2,05869951232246	1,61444500245711e-20	2,24575475314471e-18	Ly86	13	37345208	37419036	+	3632	protein_coding	- && sp|O88188|LY86_MOUSE Lymphocyte antigen 86 OS=Mus musculus OX=10090 GN=Ly86 PE=1 SV=1 && -
ENSMUSG00000074934	171,695315933711	7,21620626034922	4,51908082882534	1,84875371665917e-20	2,55771057669977e-18	Grem1	2	113746164	113758646	-	4148	protein_coding	- && sp|O70326|GREM1_MOUSE Gremlin-1 OS=Mus musculus OX=10090 GN=Grem1 PE=2 SV=1 && PF03045:DAN domain
ENSMUSG00000028339	2322,15463943635	738,715087875252	1,65211257061242	1,86896649039628e-20	2,57169789078529e-18	Col15a1	4	47208161	47313167	+	6349	protein_coding	- && sp|O35206|COFA1_MOUSE Collagen alpha-1(XV) chain OS=Mus musculus OX=10090 GN=Col15a1 PE=1 SV=2 && PF13385:Concanavalin A-like lectin/glucanases superfamily|PF01391:Collagen triple helix repeat (20 copies)|PF06482:Collagenase NC10 and Endostatin
ENSMUSG00000004730	618,977670922048	148,63367874613	2,06063153417522	1,95629575946781e-20	2,6773905834953e-18	Adgre1	17	57358686	57483529	+	3245	protein_coding	- && sp|Q61549|AGRE1_MOUSE Adhesion G protein-coupled receptor E1 OS=Mus musculus OX=10090 GN=Adgre1 PE=1 SV=1 && PF12662:Complement Clr-like EGF-like|PF00002:7 transmembrane receptor (Secretin family)|PF07645:Calcium-binding EGF domain|PF01825:GPCR proteolysis site, GPS, motif
ENSMUSG00000008496	182,088813450798	46,745160251848	1,96427293124783	2,07733026324848e-20	2,8278352503344e-18	Pou2f2	7	25087344	25179726	-	8243	protein_coding	- && sp|P09086|PO2F2_HUMAN POU domain, class 2, transcription factor 2 OS=Homo sapiens OX=9606 GN=POU2F2 PE=1 SV=3 && -
ENSMUSG00000024659	772,510196645201	263,058600266566	1,55384694434294	2,09046966839525e-20	2,83058488716327e-18	Anxa1	19	20373428	20390944	-	2608	protein_coding	- && sp|P10107|ANXA1_MOUSE Annexin A1 OS=Mus musculus OX=10090 GN=Anxa1 PE=1 SV=2 && PF00191:Annexin
ENSMUSG00000040747	376,919317610494	80,6588085532777	2,22833235531951	2,48548027727578e-20	3,34763946763663e-18	Cd53	3	106759921	106790149	-	1742	protein_coding	- && sp|Q61451|CD53_MOUSE Leukocyte surface antigen CD53 OS=Mus musculus OX=10090 GN=Cd53 PE=2 SV=2 && PF00335:Tetraspanin family
ENSMUSG00000016763	178,125425662079	28,3778515847369	2,64814439456607	2,51150830269909e-20	3,36489238702673e-18	Scube1	15	83604999	83725021	-	9829	protein_coding	- && sp|Q6NZL8|SCUB1_MOUSE Signal peptide, CUB and EGF-like domain-containing protein 1 OS=Mus musculus OX=10090 GN=Scube1 PE=2 SV=2 && -
ENSMUSG00000048163	322,723865344107	79,9796661340524	2,01236713054547	2,52566417678941e-20	3,36614174263618e-18	Selplg	5	113818536	113832644	-	4272	protein_coding	- && - && -
ENSMUSG00000027995	249,090465745758	69,384902138879	1,84824634822693	2,69318642209837e-20	3,57071633129876e-18	Tlr2	3	83836272	83841767	-	3014	protein_coding	- && sp|Q9QUN7|TLR2_MOUSE Toll-like receptor 2 OS=Mus musculus OX=10090 GN=Tlr2 PE=1 SV=1 && PF13855:Leucine rich repeat|PF01582:TIR domain
ENSMUSG00000041642	321,333013541986	88,2635681851616	1,86270542594556	3,66968833141258e-20	4,84018581162895e-18	Kif21b	1	136131389	136177998	+	12184	protein_coding	- && sp|Q9QXL1|KI21B_MOUSE Kinesin-like protein KIF21B OS=Mus musculus OX=10090 GN=Kif21b PE=1 SV=2 && -
ENSMUSG00000024677	284,977851796509	59,8744136739097	2,25318005624773	4,41628858208506e-20	5,79489907966791e-18	Ms4a6b	19	11516512	11531256	+	4485	protein_coding	- && sp|Q99N09|M4A6B_MOUSE Membrane-spanning 4-domains subfamily A member 6B OS=Mus musculus OX=10090 GN=Ms4a6b PE=2 SV=1 && -
ENSMUSG00000020437	258,518371285089	71,0505666460448	1,86378750367627	5,44534585488422e-20	7,10854995291963e-18	Myo1g	11	6506548	6520965	-	6957	protein_coding	- && sp|Q5SUA5|MYO1G_MOUSE Unconventional myosin-Ig OS=Mus musculus OX=10090 GN=Myo1g PE=1 SV=1 && -
ENSMUSG00000037716	19,1580560232704	0,141719901404575	6,13999678814593	5,60602602679848e-20	7,28096931317255e-18	Ccdc33	9	58028677	58118823	-	5342	protein_coding	- && sp|Q3ULW6|CCD33_MOUSE Coiled-coil domain-containing protein 33 OS=Mus musculus OX=10090 GN=Ccdc33 PE=2 SV=2 && PF00168:C2 domain
ENSMUSG00000023908	78,431725736541	30,3837305375241	1,36293928162095	5,7500289335866e-20	7,43008814890256e-18	Pkmyt1	17	23726336	23736729	+	2039	protein_coding	- && sp|Q9ESG9|PMYT1_MOUSE Membrane-associated tyrosine- and threonine-specific cdc2-inhibitory kinase OS=Mus musculus OX=10090 GN=Pkmyt1 PE=2 SV=3 && PF00069:Protein kinase domain
ENSMUSG00000031497	221,06241388762	39,814853778283	2,46178917910313	6,02309298150592e-20	7,74362903723306e-18	Tnfsf13b	8	10006467	10039072	+	6868	protein_coding	- && sp|Q9WU72|TN13B_MOUSE Tumor necrosis factor ligand superfamily member 13B OS=Mus musculus OX=10090 GN=Tnfsf13b PE=1 SV=1 && PF00229:TNF(Tumour Necrosis Factor) family
ENSMUSG00000001025	904,505505352327	275,301914237881	1,71600184688888	7,44762130232664e-20	9,5269672297501e-18	S100a6	3	90612882	90624181	+	1367	protein_coding	- && sp|P14069|S10A6_MOUSE Protein S100-A6 OS=Mus musculus OX=10090 GN=S100a6 PE=1 SV=3 && -
ENSMUSG00000026070	174,565179302764	23,0769750637209	2,92268497996502	9,84583332016365e-20	1,25317766499043e-17	Il18r1	1	40465552	40500854	+	4817	protein_coding	- && sp|Q61098|IL18R_MOUSE Interleukin-18 receptor 1 OS=Mus musculus OX=10090 GN=Il18r1 PE=1 SV=1 && PF01582:TIR domain|PF13895:Immunoglobulin domain
ENSMUSG00000008318	62,3829750579419	10,2563765789619	2,63112813917919	1,09370818216574e-19	1,38514604404035e-17	Relt	7	100845847	100863446	-	3280	protein_coding	- && sp|Q8BX43|TR19L_MOUSE Tumor necrosis factor receptor superfamily member 19L OS=Mus musculus OX=10090 GN=Relt PE=1 SV=2 && -
ENSMUSG00000028885	100,126258505712	19,9306315090892	2,307400820696	1,12462594982067e-19	1,41725139498193e-17	Smpdl3b	4	132732966	132757252	-	2006	protein_coding	- && sp|P58242|ASM3B_MOUSE Acid sphingomyelinase-like phosphodiesterase 3b OS=Mus musculus OX=10090 GN=Smpdl3b PE=1 SV=1 && PF00149:Calcineurin-like phosphoesterase
ENSMUSG00000038608	857,966520584425	227,570075945051	1,91219582648375	1,20107916634491e-19	1,50614144130423e-17	Dock10	1	80501073	80758527	-	18267	protein_coding	- && sp|Q8BZN6|DOC10_MOUSE Dedicator of cytokinesis protein 10 OS=Mus musculus OX=10090 GN=Dock10 PE=1 SV=3 && PF06920:Dock homology region 2|PF00169:PH domain|PF14429:C2 domain in Dock180 and Zizimin proteins|PF11878:Domain of unknown function (DUF3398)
ENSMUSG00000040511	495,496565052487	330,766819943107	0,582436537499364	1,39651967049657e-19	1,73535855933049e-17	Pvr	7	19903578	19921160	-	6122	protein_coding	- && sp|Q92692|NECT2_HUMAN Nectin-2 OS=Homo sapiens OX=9606 GN=NECTIN2 PE=1 SV=1 && PF08205:CD80-like C2-set immunoglobulin domain|PF07686:Immunoglobulin V-set domain
ENSMUSG00000030798	163,718778800512	42,5896986862206	1,93855926439105	1,39750355382915e-19	1,73535855933049e-17	Cd37	7	45233632	45239115	-	3522	protein_coding	- && sp|Q61470|CD37_MOUSE Leukocyte antigen CD37 OS=Mus musculus OX=10090 GN=Cd37 PE=1 SV=1 && -
ENSMUSG00000024965	358,508600298834	133,272622023993	1,42667567965928	1,60562477474578e-19	1,98411574106449e-17	Fermt3	19	6998958	7019469	-	2587	protein_coding	- && sp|Q8K1B8|URP2_MOUSE Fermitin family homolog 3 OS=Mus musculus OX=10090 GN=Fermt3 PE=1 SV=1 && PF00373:FERM central domain|PF18124:Kindlin-2 N-terminal domain|PF00169:PH domain
ENSMUSG00000060586	7375,82419098348	2091,33280730187	1,81847059790259	1,76619235182565e-19	2,17198997623545e-17	H2-Eb1	17	34305877	34316199	+	1184	protein_coding	- && sp|P04230|HB21_MOUSE H-2 class II histocompatibility antigen, E-B beta chain OS=Mus musculus OX=10090 GN=H2-Eb1 PE=1 SV=1 && PF07654:Immunoglobulin C1-set domain|PF00969:Class II histocompatibility antigen, beta domain
ENSMUSG00000024803	188,823612658804	30,0929695790628	2,64646919016016	1,8188790578712e-19	2,22602813928699e-17	Ankrd1	19	36111965	36119844	-	1765	protein_coding	- && sp|Q9CR42|ANKR1_MOUSE Ankyrin repeat domain-containing protein 1 OS=Mus musculus OX=10090 GN=Ankrd1 PE=1 SV=1 && PF12796:Ankyrin repeats (3 copies)
ENSMUSG00000030707	1004,2723969125	316,435152263996	1,66775849206406	1,98893876513065e-19	2,42250838302229e-17	Coro1a	7	126699773	126707787	-	2783	protein_coding	- && sp|O89053|COR1A_MOUSE Coronin-1A OS=Mus musculus OX=10090 GN=Coro1a PE=1 SV=5 && PF08954:Trimerisation motif|PF08953:Domain of unknown function (DUF1899)|PF16300:Type of WD40 repeat
ENSMUSG00000041481	286,618931076257	40,8746148604442	2,81282025396813	2,08173080788076e-19	2,52345425930536e-17	Serpina3g	12	104236245	104241939	+	2105	protein_coding	- && sp|Q5I2A0|SPA3G_MOUSE Serine protease inhibitor A3G OS=Mus musculus OX=10090 GN=Serpina3g PE=1 SV=2 && PF00079:Serpin (serine protease inhibitor)
ENSMUSG00000027761	3915,15378608335	5524,55448199216	-0,49703451623293	2,32226126486948e-19	2,79301584967629e-17	Aadac	3	60025717	60040160	+	1501	protein_coding	- && sp|Q99PG0|AAAD_MOUSE Arylacetamide deacetylase OS=Mus musculus OX=10090 GN=Aadac PE=1 SV=3 && PF07859:alpha/beta hydrolase fold
ENSMUSG00000074480	236,216121973729	72,9541696811552	1,69689441047493	2,32605028335706e-19	2,79301584967629e-17	Mex3a	3	88532395	88541396	+	5778	protein_coding	- && sp|A1L020|MEX3A_HUMAN RNA-binding protein MEX3A OS=Homo sapiens OX=9606 GN=MEX3A PE=1 SV=1 && PF13920:Zinc finger, C3HC4 type (RING finger)|PF00013:KH domain
ENSMUSG00000113079	31,6896333402866	1,66544172021781	4,32042938147306	2,58673225702914e-19	3,09144865422225e-17	Gm48709	12	84881824	84889276	+	1263	lincRNA	- && - && -
ENSMUSG00000040183	371,555983122614	132,363812384567	1,49142063254996	3,42015680228823e-19	4,06838839060977e-17	Ankrd6	4	32804035	32950841	-	5477	protein_coding	- && sp|Q69ZU8|ANKR6_MOUSE Ankyrin repeat domain-containing protein 6 OS=Mus musculus OX=10090 GN=Ankrd6 PE=1 SV=2 && PF13857:Ankyrin repeats (many copies)|PF12796:Ankyrin repeats (3 copies)
ENSMUSG00000098112	161,677110382274	37,1538950253015	2,12685559899285	3,72075892071207e-19	4,40537856212309e-17	Bin2	15	100641077	100669553	-	2530	protein_coding	- && sp|D3Z6Q9|BIN2_MOUSE Bridging integrator 2 OS=Mus musculus OX=10090 GN=Bin2 PE=1 SV=1 && -
ENSMUSG00000028068	116,639511868195	26,1105093589098	2,16480802838614	4,20572985268947e-19	4,94172092699004e-17	Iqgap3	3	88081971	88121048	+	11384	protein_coding	- && sp|Q86VI3|IQGA3_HUMAN Ras GTPase-activating-like protein IQGAP3 OS=Homo sapiens OX=9606 GN=IQGAP3 PE=1 SV=2 && PF00307:Calponin homology (CH) domain|PF00616:GTPase-activator protein for Ras-like GTPase|PF00612:IQ calmodulin-binding motif|PF03836:RasGAP C-terminus
ENSMUSG00000022831	499,71798425218	176,380988419276	1,50521256784336	4,21257637160921e-19	4,94172092699004e-17	Hcls1	16	36934983	36963212	+	2525	protein_coding	- && sp|P49710|HCLS1_MOUSE Hematopoietic lineage cell-specific protein OS=Mus musculus OX=10090 GN=Hcls1 PE=1 SV=2 && PF02218:Repeat in HS1/Cortactin|PF00018:SH3 domain
ENSMUSG00000052688	181,409612575148	44,7406974012832	2,0241488123745	4,30062999692307e-19	5,02187326613182e-17	Rab7b	1	131688695	131715439	+	4624	protein_coding	- && sp|Q8VEA8|RAB7B_MOUSE Ras-related protein Rab-7b OS=Mus musculus OX=10090 GN=Rab7b PE=1 SV=1 && -
ENSMUSG00000005465	133,996226904196	32,4113141782056	2,04473898133597	4,89373932578788e-19	5,68835745558248e-17	Il27ra	8	84030294	84042589	-	3495	protein_coding	- && sp|O70394|I27RA_MOUSE Interleukin-27 receptor subunit alpha OS=Mus musculus OX=10090 GN=Il27ra PE=2 SV=2 && -
ENSMUSG00000025938	22,7691712635967	0,867435601119754	4,78570919741398	6,12806332017084e-19	7,09072635810313e-17	Slco5a1	1	12866549	12992650	-	13137	protein_coding	- && sp|Q9H2Y9|SO5A1_HUMAN Solute carrier organic anion transporter family member 5A1 OS=Homo sapiens OX=9606 GN=SLCO5A1 PE=2 SV=2 && -
ENSMUSG00000032322	140,866509838721	41,8387902698489	1,75418695283103	6,62810665289535e-19	7,63461913828525e-17	Pstpip1	9	56089962	56128888	+	3830	protein_coding	- && sp|P97814|PPIP1_MOUSE Proline-serine-threonine phosphatase-interacting protein 1 OS=Mus musculus OX=10090 GN=Pstpip1 PE=1 SV=1 && -
ENSMUSG00000001076	18,8638065734291	58,9561464316232	-1,65124859626617	8,07362129345753e-19	9,25775241649797e-17	C1ql4	15	99084086	99087817	-	1474	protein_coding	- && sp|Q4ZJM9|C1QL4_MOUSE Complement C1q-like protein 4 OS=Mus musculus OX=10090 GN=C1ql4 PE=1 SV=1 && PF00386:C1q domain
ENSMUSG00000046402	436,716629333728	174,630344731273	1,32120561099409	8,41753446408822e-19	9,60882319810895e-17	Rbp1	9	98422961	98446575	+	2652	protein_coding	- && sp|Q00915|RET1_MOUSE Retinol-binding protein 1 OS=Mus musculus OX=10090 GN=Rbp1 PE=1 SV=2 && PF00061:Lipocalin / cytosolic fatty-acid binding protein family
ENSMUSG00000033220	392,055351507883	102,128045133091	1,94775337446191	8,54314338425767e-19	9,7086722316814e-17	Rac2	15	78559167	78572783	-	3103	protein_coding	- && sp|Q05144|RAC2_MOUSE Ras-related C3 botulinum toxin substrate 2 OS=Mus musculus OX=10090 GN=Rac2 PE=1 SV=1 && PF00071:Ras family
ENSMUSG00000048332	1057,68807825636	384,879355717101	1,45697374183939	1,05494781502854e-18	1,19354451463851e-16	Lhfp	3	53041528	53261679	+	5108	protein_coding	- && sp|Q8BM86|LHPL6_MOUSE LHFPL tetraspan subfamily member 6 protein OS=Mus musculus OX=10090 GN=Lhfpl6 PE=2 SV=1 && -
ENSMUSG00000034205	493,267282501042	155,550894594595	1,66241759789793	1,07666101277119e-18	1,21272047527007e-16	Loxl2	14	69609068	69695834	+	5405	protein_coding	- && sp|P58022|LOXL2_MOUSE Lysyl oxidase homolog 2 OS=Mus musculus OX=10090 GN=Loxl2 PE=1 SV=2 && -
ENSMUSG00000027204	1108,5496011366	306,757068815407	1,85094942541903	1,10234969891224e-18	1,23618563592555e-16	Fbn1	2	125300594	125507993	-	12128	protein_coding	- && sp|Q61554|FBN1_MOUSE Fibrillin-1 OS=Mus musculus OX=10090 GN=Fbn1 PE=1 SV=2 && PF14670:Coagulation Factor Xa inhibitory site|PF07645:Calcium-binding EGF domain|PF18193:Fibrillin 1 unique N-terminal domain|PF00683:TB domain|PF12662:Complement Clr-like EGF-like
ENSMUSG00000035352	66,4757340515371	6,74972535042664	3,28980842759977	1,12211068255424e-18	1,25282673399564e-16	Ccl12	11	82101845	82103400	+	537	protein_coding	- && sp|Q62401|CCL12_MOUSE C-C motif chemokine 12 OS=Mus musculus OX=10090 GN=Ccl12 PE=2 SV=1 && PF00048:Small cytokines (intecrine/chemokine), interleukin-8 like
ENSMUSG00000021048	7302,6820665834	10068,9514183884	-0,463311584119589	1,16191196857904e-18	1,29159961013747e-16	Mthfd1	12	76255298	76319803	+	4442	protein_coding	- && sp|Q922D8|C1TC_MOUSE C-1-tetrahydrofolate synthase, cytoplasmic OS=Mus musculus OX=10090 GN=Mthfd1 PE=1 SV=4 && PF01268:Formate--tetrahydrofolate ligase|PF02882:Tetrahydrofolate dehydrogenase/cyclohydrolase, NAD(P)-binding domain|PF00763:Tetrahydrofolate dehydrogenase/cyclohydrolase, catalytic domain
ENSMUSG00000018774	317,572002486745	81,4713810571128	1,96767806543421	1,21580972599425e-18	1,34563706021346e-16	Cd68	11	69664213	69666153	-	1257	protein_coding	- && sp|P31996|CD68_MOUSE Macrosialin OS=Mus musculus OX=10090 GN=Cd68 PE=1 SV=1 && PF01299:Lysosome-associated membrane glycoprotein (Lamp)
ENSMUSG00000068699	104,847806976195	23,6316764838504	2,1259753132772	1,44963637502261e-18	1,59748673431063e-16	Flnc	6	29433256	29461883	+	9402	protein_coding	- && sp|Q8VHX6|FLNC_MOUSE Filamin-C OS=Mus musculus OX=10090 GN=Flnc PE=1 SV=3 && PF00307:Calponin homology (CH) domain|PF00630:Filamin/ABP280 repeat
ENSMUSG00000033192	144,342448935729	33,6699586585328	2,10721592381113	1,61371712064176e-18	1,77063719926968e-16	Lpcat2	8	92855339	92919279	+	3388	protein_coding	- && sp|Q8BYI6|PCAT2_MOUSE Lysophosphatidylcholine acyltransferase 2 OS=Mus musculus OX=10090 GN=Lpcat2 PE=1 SV=1 && PF01553:Acyltransferase|PF13499:EF-hand domain pair
ENSMUSG00000004951	663,149770325831	260,055231058722	1,35154391707129	1,62340351511595e-18	1,77362059574213e-16	Hspb1	5	135887919	135889563	+	1031	protein_coding	- && sp|P14602|HSPB1_MOUSE Heat shock protein beta-1 OS=Mus musculus OX=10090 GN=Hspb1 PE=1 SV=3 && -
ENSMUSG00000056498	109,990767826738	23,6864903792297	2,22521695296161	1,92122869810505e-18	2,09003409140863e-16	Tmem154	3	84666192	84704575	+	4738	protein_coding	- && sp|Q8C4Q9|TM154_MOUSE Transmembrane protein 154 OS=Mus musculus OX=10090 GN=Tmem154 PE=1 SV=1 && PF15102:TMEM154 protein family
ENSMUSG00000039232	139,754551635034	47,0205769073779	1,57570184137463	2,2772659261567e-18	2,46681197515936e-16	Stx11	10	12938209	12964298	-	4209	protein_coding	- && sp|Q9D3G5|STX11_MOUSE Syntaxin-11 OS=Mus musculus OX=10090 GN=Stx11 PE=1 SV=1 && PF00804:Syntaxin
ENSMUSG00000000290	616,502983513759	153,101652986505	2,01211572841806	2,45291497187091e-18	2,64582218321805e-16	Itgb2	10	77530252	77565708	+	3052	protein_coding	- && sp|P11835|ITB2_MOUSE Integrin beta-2 OS=Mus musculus OX=10090 GN=Itgb2 PE=1 SV=2 && -
ENSMUSG00000039145	257,264231217708	87,6612031778994	1,55432994310302	2,6708494654481e-18	2,86874025284586e-16	Camk1d	2	5293457	5714515	-	7427	protein_coding	- && sp|Q8BW96|KCC1D_MOUSE Calcium/calmodulin-dependent protein kinase type 1D OS=Mus musculus OX=10090 GN=Camk1d PE=1 SV=2 && PF00069:Protein kinase domain
ENSMUSG00000053318	103,540198520791	22,5563891652945	2,20840646924945	2,74117690872671e-18	2,93190753733392e-16	Slamf8	1	172581758	172590568	-	3079	protein_coding	- && sp|Q9D3G2|SLAF8_MOUSE SLAM family member 8 OS=Mus musculus OX=10090 GN=Slamf8 PE=2 SV=2 && -
ENSMUSG00000030560	2041,56199436772	789,307961732389	1,37108736469379	2,88092339710218e-18	3,0684847697336e-16	Ctsc	7	88278085	88310888	+	5808	protein_coding	- && sp|P97821|CATC_MOUSE Dipeptidyl peptidase 1 OS=Mus musculus OX=10090 GN=Ctsc PE=1 SV=1 && PF08773:Cathepsin C exclusion domain
ENSMUSG00000070390	58,674286183291	14,9546463605956	1,96844244930687	2,91757097754188e-18	3,09457028351275e-16	Nlrp1b	11	71153102	71230733	-	6305	protein_coding	- && sp|A1Z198|NL1B2_MOUSE NACHT, LRR and PYD domains-containing protein 1b allele 2 OS=Mus musculus OX=10090 GN=Nlrp1b PE=1 SV=1 && PF13553:Function to find|PF00619:Caspase recruitment domain
ENSMUSG00000028459	337,871317292756	106,186767130868	1,66686926777855	3,23454910288853e-18	3,41654282004691e-16	Cd72	4	43446462	43454628	-	3422	protein_coding	- && sp|O70146|TESK1_MOUSE Dual specificity testis-specific protein kinase 1 OS=Mus musculus OX=10090 GN=Tesk1 PE=1 SV=3 && -
ENSMUSG00000099974	65,247719311296	11,1399660924391	2,56850295772069	3,52023616491548e-18	3,70293933116068e-16	Bcl2a1d	9	88723285	88731914	-	863	protein_coding	- && sp|Q07440|B2LA1_MOUSE Bcl-2-related protein A1 OS=Mus musculus OX=10090 GN=Bcl2a1 PE=1 SV=1 && PF00452:Apoptosis regulator proteins, Bcl-2 family
ENSMUSG00000024670	72,1615323965309	13,734747955475	2,39781926735011	4,15453520916167e-18	4,35217482651932e-16	Cd6	19	10789341	10830058	-	3404	protein_coding	- && sp|Q61003|CD6_MOUSE T-cell differentiation antigen CD6 OS=Mus musculus OX=10090 GN=Cd6 PE=1 SV=2 && PF00530:Scavenger receptor cysteine-rich domain
ENSMUSG00000055541	200,840750881252	54,7264231493133	1,87222667219519	4,46710821003496e-18	4,6604387948627e-16	Lair1	7	4003402	4063204	-	7475	protein_coding	- && sp|Q8BG84|LAIR1_MOUSE Leukocyte-associated immunoglobulin-like receptor 1 OS=Mus musculus OX=10090 GN=Lair1 PE=1 SV=1 && -
ENSMUSG00000057191	95,7374496775042	25,6902328569211	1,8775957988371	5,11941629022913e-18	5,31917800343153e-16	AB124611	9	21526176	21545333	+	1447	protein_coding	- && sp|Q75VT8|HIDE1_MOUSE Protein HIDE1 OS=Mus musculus OX=10090 GN=Hide1 PE=1 SV=1 && PF17737:Ig domain in C19orf38 (HIDE1)
ENSMUSG00000031103	370,229027311894	147,536868966944	1,3259106244533	5,25393223657702e-18	5,42319215658256e-16	Elf4	X	48411046	48463132	-	6148	protein_coding	- && sp|Q9Z2U4|ELF4_MOUSE ETS-related transcription factor Elf-4 OS=Mus musculus OX=10090 GN=Elf4 PE=1 SV=2 && PF12310:Transcription factor protein N terminal|PF00178:Ets-domain
ENSMUSG00000045777	86,6063342779366	24,9263956834478	1,79019324902941	5,26213255293798e-18	5,42319215658256e-16	Ifitm10	7	142325837	142373753	-	4789	protein_coding	- && sp|Q8BR26|IFM10_MOUSE Interferon-induced transmembrane protein 10 OS=Mus musculus OX=10090 GN=Ifitm10 PE=2 SV=3 && PF04505:Interferon-induced transmembrane protein
ENSMUSG00000002602	2006,98666700009	779,1548012673	1,36429973048657	5,75052116314571e-18	5,90263172294505e-16	Axl	7	25757273	25788705	-	5033	protein_coding	- && sp|Q00993|UFO_MOUSE Tyrosine-protein kinase receptor UFO OS=Mus musculus OX=10090 GN=Axl PE=1 SV=2 && PF00041:Fibronectin type III domain|PF07714:Protein tyrosine kinase|PF13927:Immunoglobulin domain|PF13895:Immunoglobulin domain
ENSMUSG00000017754	526,841077351235	156,381644640997	1,74992980602615	6,56801815380856e-18	6,714677514994e-16	Pltp	2	164839518	164857711	-	2562	protein_coding	- && sp|P55065|PLTP_MOUSE Phospholipid transfer protein OS=Mus musculus OX=10090 GN=Pltp PE=1 SV=1 && PF02886:LBP / BPI / CETP family, C-terminal domain|PF01273:LBP / BPI / CETP family, N-terminal domain
ENSMUSG00000016024	389,646516724532	112,946392689843	1,78196084125103	7,46319475271929e-18	7,59932342500889e-16	Lbp	2	158306493	158332852	+	4831	protein_coding	- && sp|Q61805|LBP_MOUSE Lipopolysaccharide-binding protein OS=Mus musculus OX=10090 GN=Lbp PE=1 SV=2 && PF01273:LBP / BPI / CETP family, N-terminal domain|PF02886:LBP / BPI / CETP family, C-terminal domain
ENSMUSG00000027994	81,7355487532261	21,9603126720427	1,89101825854133	9,09895191858265e-18	9,22800478244781e-16	Mcub	3	129914960	129970206	-	1318	protein_coding	- && sp|Q810S1|MCUB_MOUSE Calcium uniporter regulatory subunit MCUb, mitochondrial OS=Mus musculus OX=10090 GN=Mcub PE=1 SV=1 && PF04678:Mitochondrial calcium uniporter
ENSMUSG00000028581	1268,67620056774	342,251073661547	1,89149544552804	1,04904076417609e-17	1,05969768622486e-15	Laptm5	4	130913125	130936141	+	3788	protein_coding	- && sp|Q61168|LAPM5_MOUSE Lysosomal-associated transmembrane protein 5 OS=Mus musculus OX=10090 GN=Laptm5 PE=1 SV=1 && PF03821:Golgi 4-transmembrane spanning transporter
ENSMUSG00000043903	25,5293738936491	0,77301326539187	4,96743004388927	1,17591726192153e-17	1,17962579017612e-15	Zfp469	8	122269569	122272650	+	3082	lincRNA	- && sp|Q96JG9|ZN469_HUMAN Zinc finger protein 469 OS=Homo sapiens OX=9606 GN=ZNF469 PE=2 SV=3 && -
ENSMUSG00000037860	101,437043471459	22,2125036262982	2,19236016237887	1,17703076172508e-17	1,17962579017612e-15	Aim2	1	173350879	173466040	+	3501	protein_coding	- && sp|Q91VJ1|AIM2_MOUSE Interferon-inducible protein AIM2 OS=Mus musculus OX=10090 GN=Aim2 PE=1 SV=2 && PF02760:HIN-200/IF120x domain|PF02758:PAAD/DAPIN/Pyrin domain
ENSMUSG00000022439	141,698317283804	44,9283802946702	1,67253718105995	1,33231468066945e-17	1,32716970524987e-15	Parvg	15	84324026	84342978	+	3090	protein_coding	- && sp|Q9ERD8|PARVG_MOUSE Gamma-parvin OS=Mus musculus OX=10090 GN=Parvg PE=1 SV=2 && PF00307:Calponin homology (CH) domain
ENSMUSG00000000078	2178,16690823101	1123,98001117611	0,954243801580576	1,33467726486473e-17	1,32716970524987e-15	Klf6	13	5861482	5870394	+	4391	protein_coding	- && sp|O08584|KLF6_MOUSE Krueppel-like factor 6 OS=Mus musculus OX=10090 GN=Klf6 PE=2 SV=3 && -
ENSMUSG00000022372	260,091978005391	72,0407653840374	1,85246816096503	1,37913299379936e-17	1,36603927977262e-15	Sla	15	66780819	66831829	-	9186	protein_coding	- && sp|P59622|SLAP1_RAT Src-like-adapter OS=Rattus norvegicus OX=10116 GN=Sla PE=1 SV=1 && PF00017:SH2 domain
ENSMUSG00000034040	63,7827299323882	10,9984474029779	2,50940440307418	1,46859660995239e-17	1,44901532181969e-15	Galnt17	5	130872082	131308497	-	9408	protein_coding	- && sp|Q7TT15|GLT17_MOUSE Polypeptide N-acetylgalactosaminyltransferase 17 OS=Mus musculus OX=10090 GN=Galnt17 PE=1 SV=1 && PF00535:Glycosyl transferase family 2|PF00652:Ricin-type beta-trefoil lectin domain
ENSMUSG00000070031	109,025850138504	32,4199764067264	1,74178567468409	1,93455751451193e-17	1,90139367140601e-15	Sp140	1	85600378	85645037	+	3328	protein_coding	- && sp|Q9H930|SP14L_HUMAN Nuclear body protein SP140-like protein OS=Homo sapiens OX=9606 GN=SP140L PE=1 SV=3 && PF01342:SAND domain|PF00439:Bromodomain|PF03172:HSR domain
ENSMUSG00000002983	481,504337987092	177,788379011374	1,43663125094635	1,97500539724345e-17	1,93368220739343e-15	Relb	7	19606217	19629438	-	3885	protein_coding	- && sp|Q04863|RELB_MOUSE Transcription factor RelB OS=Mus musculus OX=10090 GN=Relb PE=1 SV=2 && PF00554:Rel homology DNA-binding domain|PF16180:RelB leucine zipper
ENSMUSG00000034993	1733,15393812567	1213,40348044723	0,514182724197732	2,05837592041812e-17	2,00758687471891e-15	Vat1	11	101458745	101466230	-	2766	protein_coding	- && sp|Q62465|VAT1_MOUSE Synaptic vesicle membrane protein VAT-1 homolog OS=Mus musculus OX=10090 GN=Vat1 PE=1 SV=3 && PF08240:Alcohol dehydrogenase GroES-like domain|PF13602:Zinc-binding dehydrogenase
ENSMUSG00000000318	98,6546503578172	18,1211771026257	2,45727698370275	2,06812484182535e-17	2,00939641120253e-15	Clec10a	11	70156197	70170834	+	2899	protein_coding	- && sp|P49300|CLC10_MOUSE C-type lectin domain family 10 member A OS=Mus musculus OX=10090 GN=Clec10a PE=1 SV=1 && PF00059:Lectin C-type domain|PF03954:Hepatic lectin, N-terminal domain
ENSMUSG00000026536	115,722981816594	37,7809906806489	1,62418727810917	2,38701205420443e-17	2,31040984227483e-15	Mnda	1	173896345	173913046	-	1785	protein_coding	- && sp|P0DOV1|IFI5B_MOUSE Interferon-activable protein 205-B OS=Mus musculus OX=10090 GN=Mnda PE=1 SV=1 && PF02760:HIN-200/IF120x domain|PF02758:PAAD/DAPIN/Pyrin domain
ENSMUSG00000029322	503,583751891713	234,156471997244	1,10652963976981	2,4488511622276e-17	2,36128618127522e-15	Plac8	5	100553725	100572245	-	1592	protein_coding	- && sp|Q9JI48|PLAC8_MOUSE Placenta-specific gene 8 protein OS=Mus musculus OX=10090 GN=Plac8 PE=1 SV=1 && PF04749:PLAC8 family
ENSMUSG00000021922	25,4586541840579	0,636838841618165	5,1453447056878	2,47505403821302e-17	2,37754624893399e-15	Itih4	14	30886476	30902353	+	3690	protein_coding	- && sp|A6X935|ITIH4_MOUSE Inter alpha-trypsin inhibitor, heavy chain 4 OS=Mus musculus OX=10090 GN=Itih4 PE=1 SV=2 && PF06668:Inter-alpha-trypsin inhibitor heavy chain C-terminus|PF00092:von Willebrand factor type A domain|PF08487:Vault protein inter-alpha-trypsin domain
ENSMUSG00000035910	1712,77556640803	636,603464689908	1,42783290594873	2,48683392828996e-17	2,37988137137403e-15	Dcdc2a	13	25056004	25210706	+	8284	protein_coding	- && sp|Q5DU00|DCDC2_MOUSE Doublecortin domain-containing protein 2 OS=Mus musculus OX=10090 GN=Dcdc2 PE=1 SV=2 && -
ENSMUSG00000020689	154,137220754104	46,5626933208667	1,71227251480791	2,69653353747127e-17	2,57089729325351e-15	Itgb3	11	104608000	104670476	+	5901	protein_coding	- && sp|O54890|ITB3_MOUSE Integrin beta-3 OS=Mus musculus OX=10090 GN=Itgb3 PE=1 SV=2 && -
ENSMUSG00000041592	155,151356319997	41,8524655392289	1,88613368138438	2,75068100543229e-17	2,61273640575688e-15	Sdk2	11	113776374	114067046	-	15469	protein_coding	- && sp|Q6V4S5|SDK2_MOUSE Protein sidekick-2 OS=Mus musculus OX=10090 GN=Sdk2 PE=1 SV=1 && -
ENSMUSG00000023224	3050,11186966667	939,963163768155	1,69774878758422	2,85492843046268e-17	2,7016750232661e-15	Serping1	2	84765387	84775444	-	2325	protein_coding	- && sp|P97290|IC1_MOUSE Plasma protease C1 inhibitor OS=Mus musculus OX=10090 GN=Serping1 PE=1 SV=3 && PF00079:Serpin (serine protease inhibitor)
ENSMUSG00000018920	1701,22821972515	986,257620171733	0,78667245648536	3,1325572075394e-17	2,95342134352308e-15	Cxcl16	11	70453983	70459984	-	3021	protein_coding	- && sp|Q8BSU2|CXL16_MOUSE C-X-C motif chemokine 16 OS=Mus musculus OX=10090 GN=Cxcl16 PE=1 SV=2 && -
ENSMUSG00000079014	16,3691817336549	0	6,44563332750804	3,37796269057334e-17	3,17304126388321e-15	Serpina3i	12	104263122	104269372	+	2224	protein_coding	- && sp|Q80X76|SPA3F_MOUSE Serine protease inhibitor A3F OS=Mus musculus OX=10090 GN=Serpina3f PE=1 SV=3 && PF00079:Serpin (serine protease inhibitor)
ENSMUSG00000028599	558,927436250899	161,91279990158	1,78639264180812	3,41399327147234e-17	3,19509605583088e-15	Tnfrsf1b	4	145213463	145246870	-	3818	protein_coding	- && sp|P25119|TNR1B_MOUSE Tumor necrosis factor receptor superfamily member 1B OS=Mus musculus OX=10090 GN=Tnfrsf1b PE=2 SV=1 && PF00020:TNFR/NGFR cysteine-rich region
ENSMUSG00000024401	33,5549742741844	5,73825096311487	2,56713256147373	4,19887530159531e-17	3,9152589625425e-15	Tnf	17	35199381	35202007	-	1639	protein_coding	- && sp|P06804|TNFA_MOUSE Tumor necrosis factor OS=Mus musculus OX=10090 GN=Tnf PE=1 SV=2 && PF00229:TNF(Tumour Necrosis Factor) family
ENSMUSG00000051457	273,586662353285	97,6021991168779	1,4902882143662	4,30328609842613e-17	3,99797266136991e-15	Spn	7	127132232	127137823	-	4681	protein_coding	- && sp|P15702|LEUK_MOUSE Leukosialin OS=Mus musculus OX=10090 GN=Spn PE=1 SV=1 && -
novel,598	61,7248180974751	13,7369544724006	2,1329647235635	4,45396976562808e-17	4,12291834013921e-15	-	7	48124175	48132289	-	2809	-	- && sp|P31789|ENV_IPMAE Envelope glycoprotein OS=Mouse intracisternal a-particle MIAE OX=11932 GN=env PE=2 SV=1 && -
ENSMUSG00000073421	7361,28754642725	2326,84666813461	1,66177143486041	4,93199451163505e-17	4,54887145971673e-15	H2-Ab1	17	34263209	34269418	+	1637	protein_coding	- && sp|P14483|HB2A_MOUSE H-2 class II histocompatibility antigen, A beta chain OS=Mus musculus OX=10090 GN=H2-Ab1 PE=1 SV=1 && PF07654:Immunoglobulin C1-set domain|PF00969:Class II histocompatibility antigen, beta domain
ENSMUSG00000042351	161,421859886206	39,1988757575098	2,04075077185311	5,15246434006013e-17	4,73505892565237e-15	Grap2	15	80572594	80652854	+	6243	protein_coding	- && sp|O89100|GRAP2_MOUSE GRB2-related adaptor protein 2 OS=Mus musculus OX=10090 GN=Grap2 PE=1 SV=1 && PF00018:SH3 domain|PF00017:SH2 domain
ENSMUSG00000022221	72,9879309837656	23,6568087813735	1,61761161461658	5,88718480404531e-17	5,39079771121502e-15	Ripk3	14	55784995	55788865	-	2292	protein_coding	- && sp|Q9QZL0|RIPK3_MOUSE Receptor-interacting serine/threonine-protein kinase 3 OS=Mus musculus OX=10090 GN=Ripk3 PE=1 SV=2 && PF07714:Protein tyrosine kinase|PF12721:RIP homotypic interaction motif
ENSMUSG00000057880	11806,7726100966	18808,3918835032	-0,67163102730391	5,94381166811815e-17	5,42314228758479e-15	Abat	16	8513429	8621568	+	7748	protein_coding	- && sp|P61922|GABT_MOUSE 4-aminobutyrate aminotransferase, mitochondrial OS=Mus musculus OX=10090 GN=Abat PE=1 SV=1 && PF00202:Aminotransferase class-III
ENSMUSG00000089901	60,3470062155064	11,6024115937183	2,33815716222873	6,09966572036106e-17	5,5454675206254e-15	Gm8113	14	43925390	43933411	+	2721	protein_coding	- && sp|P31789|ENV_IPMAE Envelope glycoprotein OS=Mouse intracisternal a-particle MIAE OX=11932 GN=env PE=2 SV=1 && -
ENSMUSG00000024397	183,477038610266	42,8871901697749	2,10269573531247	6,94546396961971e-17	6,29194771568111e-15	Aif1	17	35170991	35176068	-	1532	protein_coding	- && sp|O70200|AIF1_MOUSE Allograft inflammatory factor 1 OS=Mus musculus OX=10090 GN=Aif1 PE=1 SV=1 && -
ENSMUSG00000031264	83,1530323503936	23,229017333649	1,84425142781718	7,01414462034087e-17	6,33163352678713e-15	Btk	X	134542336	134583570	-	3149	protein_coding	- && sp|P35991|BTK_MOUSE Tyrosine-protein kinase BTK OS=Mus musculus OX=10090 GN=Btk PE=1 SV=4 && PF00779:BTK motif|PF00017:SH2 domain|PF07714:Protein tyrosine kinase|PF00018:SH3 domain|PF00169:PH domain
ENSMUSG00000000489	1575,07866077819	841,629710087991	0,903787737407414	7,13802430574886e-17	6,42069069707219e-15	Pdgfb	15	79995874	80014977	-	4161	protein_coding	- && sp|P31240|PDGFB_MOUSE Platelet-derived growth factor subunit B OS=Mus musculus OX=10090 GN=Pdgfb PE=2 SV=1 && PF00341:PDGF/VEGF domain|PF04692:Platelet-derived growth factor, N terminal region
ENSMUSG00000030162	37,718576097382	3,16831975630089	3,5176520397997	7,39894504252162e-17	6,63195580994473e-15	Olr1	6	129485244	129507165	-	3572	protein_coding	- && sp|Q9EQ09|OLR1_MOUSE Oxidized low-density lipoprotein receptor 1 OS=Mus musculus OX=10090 GN=Olr1 PE=2 SV=2 && PF00059:Lectin C-type domain
ENSMUSG00000000957	1441,22972436951	355,718780135764	2,01697065932918	8,18631986191633e-17	7,31196345280498e-15	Mmp14	14	54431612	54445364	+	5960	protein_coding	- && sp|P53690|MMP14_MOUSE Matrix metalloproteinase-14 OS=Mus musculus OX=10090 GN=Mmp14 PE=2 SV=3 && -
ENSMUSG00000015950	225,912362626754	52,8415211793052	2,10200443282847	8,35689936456927e-17	7,43822483302361e-15	Ncf1	5	134220053	134229625	-	3663	protein_coding	- && sp|Q09014|NCF1_MOUSE Neutrophil cytosol factor 1 OS=Mus musculus OX=10090 GN=Ncf1 PE=1 SV=3 && PF00787:PX domain|PF16621:SH3 terminal domain of 2nd SH3 on Neutrophil cytosol factor 1|PF00018:SH3 domain
ENSMUSG00000031875	701,02912586628	257,195238592949	1,44361232010138	8,49773632743608e-17	7,5372256428994e-15	Cmtm3	8	104339410	104347672	+	2986	protein_coding	- && sp|Q99LJ5|CKLF3_MOUSE CKLF-like MARVEL transmembrane domain-containing protein 3 OS=Mus musculus OX=10090 GN=Cmtm3 PE=2 SV=1 && PF01284:Membrane-associating domain
ENSMUSG00000021367	239,90410797454	55,3887672111293	2,10974420347625	8,99154894309915e-17	7,94753020470597e-15	Edn1	13	42301476	42307990	+	2139	protein_coding	- && sp|P22387|EDN1_MOUSE Endothelin-1 OS=Mus musculus OX=10090 GN=Edn1 PE=1 SV=3 && PF00322:Endothelin family
ENSMUSG00000052821	85,0953442224082	22,5549090123474	1,91425141589671	1,08165465462741e-16	9,52754355992916e-15	Cysltr1	X	106574346	106603679	-	5142	protein_coding	- && sp|Q99JA4|CLTR1_MOUSE Cysteinyl leukotriene receptor 1 OS=Mus musculus OX=10090 GN=Cysltr1 PE=1 SV=1 && PF00001:7 transmembrane receptor (rhodopsin family)
ENSMUSG00000076617	2282,77205102482	214,677752278631	3,41054047124718	1,14839982193572e-16	1,0080574436964e-14	Ighm	12	113418558	113422730	-	1886	IG_C_gene	- && sp|P01872|IGHM_MOUSE Immunoglobulin heavy constant mu OS=Mus musculus OX=10090 GN=Ighm PE=1 SV=2 && PF07654:Immunoglobulin C1-set domain
ENSMUSG00000074785	167,75975031979	42,7518872701848	1,97554430081855	1,17801092650185e-16	1,03049643110072e-14	Plxnc1	10	94790866	94944835	-	8349	protein_coding	- && sp|Q9QZC2|PLXC1_MOUSE Plexin-C1 OS=Mus musculus OX=10090 GN=Plxnc1 PE=1 SV=1 && PF08337:Plexin cytoplasmic RasGAP domain|PF01437:Plexin repeat|PF01403:Sema domain|PF01833:IPT/TIG domain
ENSMUSG00000020009	1669,4408553668	1017,5025228277	0,715309730152993	1,19014510656431e-16	1,03754567920209e-14	Ifngr1	10	19591949	19610229	+	2847	protein_coding	- && sp|P15261|INGR1_MOUSE Interferon gamma receptor 1 OS=Mus musculus OX=10090 GN=Ifngr1 PE=1 SV=3 && PF01108:Tissue factor|PF07140:Interferon gamma receptor (IFNGR1)
ENSMUSG00000034438	87,8696583540876	23,8486947691561	1,86931748448599	1,24161934363345e-16	1,07872566592263e-14	Gbp8	5	105014150	105139540	-	3443	protein_coding	- && sp|Q6ZN66|GBP6_HUMAN Guanylate-binding protein 6 OS=Homo sapiens OX=9606 GN=GBP6 PE=2 SV=1 && PF02841:Guanylate-binding protein, C-terminal domain
ENSMUSG00000032366	4105,80680335269	2267,18142547702	0,85710749817425	1,29190210536792e-16	1,1185938773553e-14	Tpm1	9	67022590	67049406	-	6485	protein_coding	- && - && PF00261:Tropomyosin
ENSMUSG00000047798	59,6982252105123	8,36513434504524	2,84353358230898	1,31440347497146e-16	1,13421880877538e-14	Cd300lf	11	115116214	115133992	-	5149	protein_coding	- && sp|Q6SJQ7|CLM1_MOUSE CMRF35-like molecule 1 OS=Mus musculus OX=10090 GN=Cd300lf PE=1 SV=1 && PF07686:Immunoglobulin V-set domain
ENSMUSG00000028874	168,449039296512	52,3001148764026	1,6968091162961	1,38440587973925e-16	1,19058905657576e-14	Fgr	4	132974095	133001910	+	3863	protein_coding	- && sp|P14234|FGR_MOUSE Tyrosine-protein kinase Fgr OS=Mus musculus OX=10090 GN=Fgr PE=1 SV=2 && PF00017:SH2 domain|PF07714:Protein tyrosine kinase|PF00018:SH3 domain
ENSMUSG00000023947	358,625568281109	138,292347368336	1,3792549585385	1,42734533621327e-16	1,22338393530791e-14	Nfkbie	17	45555716	45563169	+	2422	protein_coding	- && sp|O54910|IKBE_MOUSE NF-kappa-B inhibitor epsilon OS=Mus musculus OX=10090 GN=Nfkbie PE=1 SV=2 && PF12796:Ankyrin repeats (3 copies)
ENSMUSG00000024810	537,340378284869	213,511553007387	1,32914951242563	1,49868023362675e-16	1,2802149002417e-14	Il33	19	29925114	29960718	+	2886	protein_coding	- && sp|Q8BVZ5|IL33_MOUSE Interleukin-33 OS=Mus musculus OX=10090 GN=Il33 PE=1 SV=1 && PF15095:Interleukin 33
ENSMUSG00000035557	18,2313958008086	0,152486794903511	6,06812775488524	1,59872167620971e-16	1,3611056518259e-14	Krt17	11	100256217	100261029	-	1551	protein_coding	- && sp|Q9QWL7|K1C17_MOUSE Keratin, type I cytoskeletal 17 OS=Mus musculus OX=10090 GN=Krt17 PE=1 SV=3 && PF00038:Intermediate filament protein
ENSMUSG00000024679	123,758790022564	13,7058567850674	3,16432324137194	1,93519564268186e-16	1,64207800933698e-14	Ms4a6d	19	11586604	11604849	-	1735	protein_coding	- && sp|Q99N07|M4A6D_MOUSE Membrane-spanning 4-domains subfamily A member 6D OS=Mus musculus OX=10090 GN=Ms4a6d PE=1 SV=1 && PF04103:CD20-like family
ENSMUSG00000042759	113,771811264742	35,4467632323946	1,67413813843707	1,99879423475393e-16	1,68553245107191e-14	Apobr	7	126584942	126589112	+	3779	protein_coding	- && sp|Q8VBT6|APOBR_MOUSE Apolipoprotein B receptor OS=Mus musculus OX=10090 GN=Apobr PE=1 SV=1 && -
ENSMUSG00000073490	255,618663757997	77,1420470057313	1,72305064998857	1,99964959233075e-16	1,68553245107191e-14	Ifi207	1	173723427	173741747	-	3422	protein_coding	- && sp|P0DOV2|IFI4_MOUSE Interferon-activable protein 204 OS=Mus musculus OX=10090 GN=Ifi204 PE=1 SV=1 && PF02760:HIN-200/IF120x domain|PF02758:PAAD/DAPIN/Pyrin domain
ENSMUSG00000024501	981,195955661255	266,943181104249	1,88069468590359	2,35402288945822e-16	1,97768998924252e-14	Dpysl3	18	43320979	43438286	-	6265	protein_coding	- && sp|Q62188|DPYL3_MOUSE Dihydropyrimidinase-related protein 3 OS=Mus musculus OX=10090 GN=Dpysl3 PE=1 SV=1 && PF01979:Amidohydrolase family
ENSMUSG00000020312	50,7696863358915	7,22570577343152	2,79594872818811	2,41719531243061e-16	2,02408302214584e-14	Shc2	10	79618051	79637918	-	5426	protein_coding	- && sp|Q8BMC3|SHC2_MOUSE SHC-transforming protein 2 OS=Mus musculus OX=10090 GN=Shc2 PE=1 SV=3 && -
ENSMUSG00000051212	59,0667727484691	17,2726186983226	1,79010995381127	2,50427562070592e-16	2,08888648978316e-14	Gpr183	14	121952551	121965195	-	2887	protein_coding	- && sp|Q3U6B2|GP183_MOUSE G-protein coupled receptor 183 OS=Mus musculus OX=10090 GN=Gpr183 PE=1 SV=1 && PF00001:7 transmembrane receptor (rhodopsin family)
ENSMUSG00000020810	712,2017908862	182,253310654139	1,96272908956682	2,51099648756147e-16	2,08888648978316e-14	Cygb	11	116645595	116654313	-	2331	protein_coding	- && sp|Q9CX80|CYGB_MOUSE Cytoglobin OS=Mus musculus OX=10090 GN=Cygb PE=1 SV=1 && PF00042:Globin
ENSMUSG00000024610	15318,6814649068	4773,58757082358	1,682257577753	2,60762311911623e-16	2,1622037172711e-14	Cd74	18	60803848	60812646	+	1410	protein_coding	- && sp|P04441|HG2A_MOUSE H-2 class II histocompatibility antigen gamma chain OS=Mus musculus OX=10090 GN=Cd74 PE=1 SV=3 && PF08831:Class II MHC-associated invariant chain trimerisation domain|PF09307:CLIP, MHC2 interacting|PF00086:Thyroglobulin type-1 repeat
ENSMUSG00000026728	2360,57496293395	847,139667287618	1,47818329051111	2,76716010764885e-16	2,28703986039964e-14	Vim	2	13573927	13582826	+	4743	protein_coding	- && sp|P20152|VIME_MOUSE Vimentin OS=Mus musculus OX=10090 GN=Vim PE=1 SV=3 && -
ENSMUSG00000043557	35,2225915353651	3,66848254639758	3,31107577229468	2,90104290471508e-16	2,3899335981368e-14	Mdga1	17	29827956	29970087	-	9395	protein_coding	- && sp|Q0PMG2|MDGA1_MOUSE MAM domain-containing glycosylphosphatidylinositol anchor protein 1 OS=Mus musculus OX=10090 GN=Mdga1 PE=2 SV=3 && -
ENSMUSG00000040613	521,589076685089	194,968591062674	1,41999329090752	2,97413316675363e-16	2,44224302880259e-14	Apobec1	6	122577792	122602444	-	2702	protein_coding	- && sp|P51908|ABEC1_MOUSE C->U-editing enzyme APOBEC-1 OS=Mus musculus OX=10090 GN=Apobec1 PE=1 SV=1 && PF18774:APOBEC4-like -AID/APOBEC-deaminase
ENSMUSG00000032089	374,858795454929	117,640891790091	1,67404125853396	2,99579136697892e-16	2,45211784687509e-14	Il10ra	9	45253837	45269149	-	3498	protein_coding	- && sp|Q61727|I10R1_MOUSE Interleukin-10 receptor subunit alpha OS=Mus musculus OX=10090 GN=Il10ra PE=1 SV=1 && PF01108:Tissue factor
ENSMUSG00000022240	55,2257004040692	4,48374355120483	3,65449474064811	3,17791671037685e-16	2,59285409549209e-14	Ctnnd2	15	30172593	31029341	+	10316	protein_coding	- && sp|O35927|CTND2_MOUSE Catenin delta-2 OS=Mus musculus OX=10090 GN=Ctnnd2 PE=1 SV=1 && PF00514:Armadillo/beta-catenin-like repeat
ENSMUSG00000105987	643,748343675151	294,652366343373	1,13004906472483	4,20211470714334e-16	3,41754095798853e-14	AI506816	5	23698296	23712667	-	4479	processed_transcript	- && sp|Q2F7I8|ENV_XMRV4 Envelope glycoprotein OS=Xenotropic MuLV-related virus (isolate VP42) OX=356664 GN=env PE=3 SV=1 && PF00429:ENV polyprotein (coat polyprotein)
ENSMUSG00000026480	260,208941688272	102,239213560457	1,34089268695549	4,89310630829025e-16	3,96684440075913e-14	Ncf2	1	152800194	152836991	+	8478	protein_coding	- && sp|O70145|NCF2_MOUSE Neutrophil cytosol factor 2 OS=Mus musculus OX=10090 GN=Ncf2 PE=1 SV=1 && -
ENSMUSG00000001228	220,299747075171	69,9778182117764	1,65820439501807	5,09045387088474e-16	4,11373313451562e-14	Uhrf1	17	56303321	56323486	+	4259	protein_coding	- && sp|Q8VDF2|UHRF1_MOUSE E3 ubiquitin-protein ligase UHRF1 OS=Mus musculus OX=10090 GN=Uhrf1 PE=1 SV=2 && PF00240:Ubiquitin family|PF00628:PHD-finger|PF12148:Tandem tudor domain within UHRF1|PF02182:SAD/SRA domain
ENSMUSG00000072082	58,0615732309977	18,4091237281265	1,67755478363023	5,13678039893571e-16	4,13803423529454e-14	Ccnf	17	24223232	24251409	-	3099	protein_coding	- && sp|P51944|CCNF_MOUSE Cyclin-F OS=Mus musculus OX=10090 GN=Ccnf PE=2 SV=2 && PF00646:F-box domain|PF00134:Cyclin, N-terminal domain|PF02984:Cyclin, C-terminal domain
ENSMUSG00000046179	39,9148757181271	9,36844600328558	2,10527951115969	5,91232692338445e-16	4,74776637733989e-14	E2f8	7	48866429	48881596	-	5443	protein_coding	- && sp|Q58FA4|E2F8_MOUSE Transcription factor E2F8 OS=Mus musculus OX=10090 GN=E2f8 PE=1 SV=1 && PF02319:E2F/DP family winged-helix DNA-binding domain
ENSMUSG00000042842	479,388851292696	237,605757060168	1,00770477046717	6,17736813811208e-16	4,93508651779196e-14	Serpinb6b	13	32965209	32979067	+	2262	protein_coding	- && sp|Q60854|SPB6_MOUSE Serpin B6 OS=Mus musculus OX=10090 GN=Serpinb6 PE=1 SV=1 && PF00079:Serpin (serine protease inhibitor)
ENSMUSG00000030102	11745,459495821	15089,9188354803	-0,361635825587115	6,1843675329024e-16	4,93508651779196e-14	Itpr1	6	108213096	108551109	+	18319	protein_coding	- && sp|P11881|ITPR1_MOUSE Inositol 1,4,5-trisphosphate receptor type 1 OS=Mus musculus OX=10090 GN=Itpr1 PE=1 SV=2 && PF08709:Inositol 1,4,5-trisphosphate/ryanodine receptor|PF02815:MIR domain|PF01365:RIH domain|PF00520:Ion transport protein|PF08454:RyR and IP3R Homology associated
ENSMUSG00000035493	1144,85891277087	349,698084474153	1,71031443049871	6,45494765654888e-16	5,13491086078464e-14	Tgfbi	13	56609523	56639562	+	3771	protein_coding	- && sp|P82198|BGH3_MOUSE Transforming growth factor-beta-induced protein ig-h3 OS=Mus musculus OX=10090 GN=Tgfbi PE=1 SV=1 && PF02469:Fasciclin domain
ENSMUSG00000022901	125,902642680029	37,8833655562854	1,73549013303382	6,47598299878002e-16	5,13559573884561e-14	Cd86	16	36603869	36666081	-	3661	protein_coding	- && sp|P42082|CD86_MOUSE T-lymphocyte activation antigen CD86 OS=Mus musculus OX=10090 GN=Cd86 PE=1 SV=1 && PF07686:Immunoglobulin V-set domain
ENSMUSG00000047945	724,690444122317	280,172065662507	1,37019022706895	6,66432175406388e-16	5,26853958296429e-14	Marcksl1	4	129513581	129515985	+	1605	protein_coding	- && sp|P28667|MRP_MOUSE MARCKS-related protein OS=Mus musculus OX=10090 GN=Marcksl1 PE=1 SV=2 && PF02063:MARCKS family
ENSMUSG00000005124	208,325488244652	76,486851681014	1,44193200736188	6,86606558679182e-16	5,41122494047593e-14	Wisp1	15	66891320	66923201	+	5565	protein_coding	- && sp|O54775|CCN4_MOUSE CCN family member 4 OS=Mus musculus OX=10090 GN=Ccn4 PE=2 SV=1 && PF00093:von Willebrand factor type C domain|PF00090:Thrombospondin type 1 domain|PF00007:Cystine-knot domain|PF00219:Insulin-like growth factor binding protein
ENSMUSG00000042357	26,3471517250511	1,86037780937652	3,89280006225395	7,38807712565251e-16	5,80465713921637e-14	Gjb5	4	127354809	127358181	-	1721	protein_coding	- && sp|Q02739|CXB5_MOUSE Gap junction beta-5 protein OS=Mus musculus OX=10090 GN=Gjb5 PE=2 SV=1 && PF00029:Connexin
ENSMUSG00000036334	142,932099305007	23,6069299743256	2,57537781809545	7,91806138691475e-16	6,20191294354775e-14	Igsf10	3	59316735	59344394	-	10150	protein_coding	- && sp|Q3V1M1|IGS10_MOUSE Immunoglobulin superfamily member 10 OS=Mus musculus OX=10090 GN=Igsf10 PE=2 SV=2 && PF13855:Leucine rich repeat|PF07679:Immunoglobulin I-set domain|PF13927:Immunoglobulin domain
ENSMUSG00000101389	21,3813139849269	1,76801457211121	3,56175488627835	8,0471348413175e-16	6,28367682578461e-14	Ms4a4a	19	11375523	11392790	+	836	protein_coding	- && sp|Q96JQ5|M4A4A_HUMAN Membrane-spanning 4-domains subfamily A member 4A OS=Homo sapiens OX=9606 GN=MS4A4A PE=1 SV=1 && PF04103:CD20-like family
ENSMUSG00000021253	117,640025818498	36,9600956013585	1,66288265220444	9,13929586228368e-16	7,11467631407625e-14	Tgfb3	12	86056745	86079041	-	3383	protein_coding	- && sp|Q07258|TGFB3_RAT Transforming growth factor beta-3 proprotein OS=Rattus norvegicus OX=10116 GN=Tgfb3 PE=2 SV=2 && PF00019:Transforming growth factor beta like domain|PF00688:TGF-beta propeptide
ENSMUSG00000025877	78,5586240187163	17,6204574691721	2,15339326967846	9,40206457896771e-16	7,29691938787201e-14	Hk3	13	55005985	55021385	-	3682	protein_coding	- && sp|Q3TRM8|HXK3_MOUSE Hexokinase-3 OS=Mus musculus OX=10090 GN=Hk3 PE=1 SV=2 && PF00349:Hexokinase|PF03727:Hexokinase
ENSMUSG00000035944	1713,65650001954	2257,13601154363	-0,397585890489737	1,00478219858566e-15	7,77438773471018e-14	Ttc38	15	85832306	85858822	+	3842	protein_coding	- && sp|A3KMP2|TTC38_MOUSE Tetratricopeptide repeat protein 38 OS=Mus musculus OX=10090 GN=Ttc38 PE=1 SV=2 && -
ENSMUSG00000041202	35,4009841949478	1,95876675797802	4,15175118943833	1,02576141919942e-15	7,89666229330353e-14	Pla2g2d	4	138775735	138782046	+	2243	protein_coding	- && sp|Q9WVF6|PA2GD_MOUSE Group IID secretory phospholipase A2 OS=Mus musculus OX=10090 GN=Pla2g2d PE=1 SV=1 && PF00068:Phospholipase A2
ENSMUSG00000049709	30,7018794272404	3,50609968295362	3,21650982584073	1,02678944810004e-15	7,89666229330353e-14	Nlrp10	7	108921852	108930178	-	4504	protein_coding	- && sp|Q8CCN1|NAL10_MOUSE NACHT, LRR and PYD domains-containing protein 10 OS=Mus musculus OX=10090 GN=Nlrp10 PE=1 SV=1 && PF17779:NOD2 winged helix domain|PF05729:NACHT domain|PF02758:PAAD/DAPIN/Pyrin domain
ENSMUSG00000031328	7400,33043538321	2895,32689265412	1,35349942933762	1,14103225876203e-15	8,74024482200483e-14	Flna	X	74223461	74249820	-	9400	protein_coding	- && sp|Q8BTM8|FLNA_MOUSE Filamin-A OS=Mus musculus OX=10090 GN=Flna PE=1 SV=5 && PF00307:Calponin homology (CH) domain|PF00630:Filamin/ABP280 repeat
ENSMUSG00000042817	91,8993582874864	18,2995893763152	2,32838907924137	1,1453195966967e-15	8,74024482200483e-14	Flt3	5	147330741	147400489	-	6176	protein_coding	- && sp|Q00342|FLT3_MOUSE Receptor-type tyrosine-protein kinase FLT3 OS=Mus musculus OX=10090 GN=Flt3 PE=1 SV=2 && PF00047:Immunoglobulin domain
ENSMUSG00000021262	404,86256699945	182,713603956266	1,14611066557683	1,146779451033e-15	8,74024482200483e-14	Evl	12	108554720	108688516	+	2940	protein_coding	- && sp|P70429|EVL_MOUSE Ena/VASP-like protein OS=Mus musculus OX=10090 GN=Evl PE=1 SV=2 && PF00568:WH1 domain|PF08776:VASP tetramerisation domain
ENSMUSG00000052142	231,45072034102	52,1918246656433	2,14390628131406	1,15952119472091e-15	8,79204856039072e-14	Rasal3	17	32390659	32403583	-	4897	protein_coding	- && sp|Q8C2K5|RASL3_MOUSE RAS protein activator like-3 OS=Mus musculus OX=10090 GN=Rasal3 PE=1 SV=1 && PF00616:GTPase-activator protein for Ras-like GTPase
ENSMUSG00000035580	21,1997009322287	0,747203229384107	4,85691675445655	1,16048409659463e-15	8,79204856039072e-14	Kcnh8	17	52602709	52979194	+	4557	protein_coding	- && sp|P59111|KCNH8_MOUSE Potassium voltage-gated channel subfamily H member 8 OS=Mus musculus OX=10090 GN=Kcnh8 PE=2 SV=2 && PF00027:Cyclic nucleotide-binding domain|PF13426:PAS domain|PF00520:Ion transport protein
ENSMUSG00000049988	114,099979170658	25,7690696226132	2,1403251820834	1,17137305580234e-15	8,84821142685593e-14	Lrrc25	8	70616155	70620890	+	1446	protein_coding	- && sp|Q8K1T1|LRC25_MOUSE Leucine-rich repeat-containing protein 25 OS=Mus musculus OX=10090 GN=Lrrc25 PE=1 SV=1 && PF13855:Leucine rich repeat
ENSMUSG00000039158	440,165414471975	145,948446524821	1,59006061409665	1,18760832020044e-15	8,94430692278771e-14	Akna	4	63367125	63403354	-	5765	protein_coding	- && sp|Q80VW7|AKNA_MOUSE Microtubule organization protein AKNA OS=Mus musculus OX=10090 GN=Akna PE=1 SV=1 && PF12443:AT-hook-containing transcription factor
ENSMUSG00000051735	233,222784160208	121,687371406156	0,942152156115605	1,25512923866087e-15	9,42494687296494e-14	Rinl	7	28788969	28798963	+	3624	protein_coding	- && sp|Q80UW3|RINL_MOUSE Ras and Rab interactor-like protein OS=Mus musculus OX=10090 GN=Rinl PE=1 SV=1 && PF02204:Vacuolar sorting protein 9 (VPS9) domain
ENSMUSG00000040229	56,8167384001282	9,43221879288134	2,59488897279593	1,31046042381368e-15	9,8114942790003e-14	Gpr34	X	13632089	13640858	+	2090	protein_coding	- && sp|Q9R1K6|GPR34_MOUSE Probable G-protein coupled receptor 34 OS=Mus musculus OX=10090 GN=Gpr34 PE=2 SV=1 && PF00001:7 transmembrane receptor (rhodopsin family)
ENSMUSG00000027408	482,920578056349	117,372108568691	2,03845864923052	1,38234235230536e-15	1,03193275426056e-13	Cpxm1	2	130390775	130397574	-	2432	protein_coding	- && sp|Q9Z100|CPXM1_MOUSE Probable carboxypeptidase X1 OS=Mus musculus OX=10090 GN=Cpxm1 PE=2 SV=2 && PF13620:Carboxypeptidase regulatory-like domain|PF00246:Zinc carboxypeptidase|PF00754:F5/8 type C domain
ENSMUSG00000028111	298,464292860312	92,489232317301	1,68402338778831	1,4245025990271e-15	1,06029643745129e-13	Ctsk	3	95499256	95509362	+	1512	protein_coding	- && sp|P55097|CATK_MOUSE Cathepsin K OS=Mus musculus OX=10090 GN=Ctsk PE=1 SV=2 && PF00112:Papain family cysteine protease|PF08246:Cathepsin propeptide inhibitor domain (I29)
ENSMUSG00000019979	367,861256067902	226,644515590924	0,702690545555303	1,49043960657548e-15	1,10614083454768e-13	Apaf1	10	90989311	91082770	-	9028	protein_coding	- && sp|O88879|APAF_MOUSE Apoptotic protease-activating factor 1 OS=Mus musculus OX=10090 GN=Apaf1 PE=1 SV=3 && PF00400:WD domain, G-beta repeat|PF00619:Caspase recruitment domain|PF00931:NB-ARC domain|PF17908:APAF-1 helical domain
ENSMUSG00000018593	6682,33015417714	2771,12785615967	1,26996030875644	1,60402773540671e-15	1,18698052420097e-13	Sparc	11	55394500	55423183	-	3788	protein_coding	- && sp|P07214|SPRC_MOUSE SPARC OS=Mus musculus OX=10090 GN=Sparc PE=1 SV=1 && PF09289:Follistatin/Osteonectin-like EGF domain|PF00050:Kazal-type serine protease inhibitor domain|PF10591:Secreted protein acidic and rich in cysteine Ca binding region
ENSMUSG00000034463	84,8577196078916	17,59936466605	2,26221634559629	1,70926973150583e-15	1,26119334160036e-13	Scara3	14	65919394	65953935	-	3597	protein_coding	- && sp|Q8C850|SCAR3_MOUSE Scavenger receptor class A member 3 OS=Mus musculus OX=10090 GN=Scara3 PE=2 SV=1 && -
ENSMUSG00000022096	138,931660925696	44,3358983119374	1,64310323474469	1,8223496878229e-15	1,34074374720288e-13	Hr	14	70552212	70573548	+	6919	protein_coding	- && sp|Q61645|HAIR_MOUSE Lysine-specific demethylase hairless OS=Mus musculus OX=10090 GN=Hr PE=2 SV=2 && PF02373:JmjC domain, hydroxylase
ENSMUSG00000015880	58,7271813589212	17,7267583763859	1,75208445772867	1,91290225417821e-15	1,40330950381442e-13	Ncapg	5	45669919	45700546	+	7066	protein_coding	- && sp|Q9BPX3|CND3_HUMAN Condensin complex subunit 3 OS=Homo sapiens OX=9606 GN=NCAPG PE=1 SV=1 && PF12719:Nuclear condensing complex subunits, C-term domain
ENSMUSG00000026489	4731,01548405068	7287,57949850582	-0,623310251398799	1,96537939320642e-15	1,43766373084663e-13	Coq8a	1	180165238	180199602	-	5293	protein_coding	- && sp|Q60936|COQ8A_MOUSE Atypical kinase COQ8A, mitochondrial OS=Mus musculus OX=10090 GN=Coq8a PE=1 SV=2 && PF03109:ABC1 family
ENSMUSG00000049037	147,417928053216	26,4979761661768	2,48528881806411	2,13678702736285e-15	1,5585687841991e-13	Clec4a1	6	122921848	122934619	+	1558	protein_coding	- && sp|Q9UMR7|CLC4A_HUMAN C-type lectin domain family 4 member A OS=Homo sapiens OX=9606 GN=CLEC4A PE=1 SV=1 && PF00059:Lectin C-type domain
ENSMUSG00000018819	572,896926724312	184,592569441921	1,63703686869937	2,20496351728023e-15	1,60370146559673e-13	Lsp1	7	142460809	142494867	+	5174	protein_coding	- && sp|P19973|LSP1_MOUSE Lymphocyte-specific protein 1 OS=Mus musculus OX=10090 GN=Lsp1 PE=1 SV=2 && -
ENSMUSG00000020120	313,727559364582	97,3062930816415	1,69546057885076	2,21898730957612e-15	1,60930316104187e-13	Plek	11	16971206	17052381	-	4486	protein_coding	- && sp|Q9JHK5|PLEK_MOUSE Pleckstrin OS=Mus musculus OX=10090 GN=Plek PE=1 SV=1 && PF00169:PH domain|PF00610:Domain found in Dishevelled, Egl-10, and Pleckstrin (DEP)
ENSMUSG00000030742	91,3369362798294	19,9746297394518	2,17733034787048	2,36329862455104e-15	1,70909459620941e-13	Lat	7	126363824	126369570	-	2767	protein_coding	- && sp|O54957|LAT_MOUSE Linker for activation of T-cells family member 1 OS=Mus musculus OX=10090 GN=Lat PE=1 SV=1 && PF15234:Linker for activation of T-cells
ENSMUSG00000073489	253,779813059161	100,048476917427	1,34383277189459	2,60858311464213e-15	1,88113574408867e-13	Ifi204	1	173747293	173766943	-	3561	protein_coding	- && sp|P0DOV2|IFI4_MOUSE Interferon-activable protein 204 OS=Mus musculus OX=10090 GN=Ifi204 PE=1 SV=1 && PF02760:HIN-200/IF120x domain|PF02758:PAAD/DAPIN/Pyrin domain
ENSMUSG00000015850	208,709423309372	76,4835806368407	1,43848339359268	2,69047099524315e-15	1,93470705239858e-13	Adamtsl4	3	95676201	95687917	-	4198	protein_coding	- && sp|Q80T21|ATL4_MOUSE ADAMTS-like protein 4 OS=Mus musculus OX=10090 GN=Adamtsl4 PE=2 SV=1 && PF08686:PLAC (protease and lacunin) domain|PF00090:Thrombospondin type 1 domain|PF05986:ADAM-TS Spacer 1
ENSMUSG00000019823	227,549869247458	99,1752826147056	1,19572520229254	2,80678982510277e-15	2,01266596585397e-13	Mical1	10	41476314	41487032	+	6047	protein_coding	- && sp|Q8VDP3|MICA1_MOUSE [F-actin]-monooxygenase MICAL1 OS=Mus musculus OX=10090 GN=Mical1 PE=1 SV=1 && PF00307:Calponin homology (CH) domain
ENSMUSG00000004609	228,27805165012	65,6861598767303	1,79724146666666	2,89884425907008e-15	2,07283650165416e-13	Cd33	7	43524216	43544428	-	7771	protein_coding	- && sp|Q63994|CD33_MOUSE Myeloid cell surface antigen CD33 OS=Mus musculus OX=10090 GN=Cd33 PE=2 SV=1 && -
ENSMUSG00000037318	93,1279297772416	24,751174456768	1,90978668016529	2,92278560977257e-15	2,08410169418405e-13	Traf3ip3	1	193175453	193201703	-	5756	protein_coding	- && sp|Q8C0G2|T3JAM_MOUSE TRAF3-interacting JNK-activating modulator OS=Mus musculus OX=10090 GN=Traf3ip3 PE=1 SV=2 && -
ENSMUSG00000026674	815,426553641575	294,65572102378	1,46590359599806	3,0395253588497e-15	2,1612893166167e-13	Ddr2	1	169972307	170110762	-	9264	protein_coding	- && sp|Q62371|DDR2_MOUSE Discoidin domain-containing receptor 2 OS=Mus musculus OX=10090 GN=Ddr2 PE=1 SV=2 && -
ENSMUSG00000025225	1152,16959497714	597,600775702787	0,947777329988003	3,06749855088231e-15	2,17510426493761e-13	Nfkb2	19	46304737	46312090	+	3289	protein_coding	- && sp|Q9WTK5|NFKB2_MOUSE Nuclear factor NF-kappa-B p100 subunit OS=Mus musculus OX=10090 GN=Nfkb2 PE=1 SV=1 && PF12796:Ankyrin repeats (3 copies)|PF00554:Rel homology DNA-binding domain|PF00531:Death domain|PF16179:Rel homology dimerisation domain
ENSMUSG00000023905	898,703917570837	395,719211018299	1,186086843731	3,13569879520581e-15	2,21728745918776e-13	Tnfrsf12a	17	23675447	23677449	-	963	protein_coding	- && sp|Q9CR75|TNR12_MOUSE Tumor necrosis factor receptor superfamily member 12A OS=Mus musculus OX=10090 GN=Tnfrsf12a PE=2 SV=1 && PF12191:Tumour necrosis factor receptor stn_TNFRSF12A_TNFR domain
ENSMUSG00000031304	163,055366534711	50,7458050606817	1,68194294100238	3,22617131130906e-15	2,27494229641783e-13	Il2rg	X	101264378	101268255	-	2387	protein_coding	- && sp|P34902|IL2RG_MOUSE Cytokine receptor common subunit gamma OS=Mus musculus OX=10090 GN=Il2rg PE=1 SV=1 && PF09240:Interleukin-6 receptor alpha chain, binding|PF00041:Fibronectin type III domain
ENSMUSG00000001281	274,532029867483	71,7084405042346	1,94002598518945	3,6477162299573e-15	2,56509017540865e-13	Itgb7	15	102215995	102231944	-	2770	protein_coding	- && sp|P26011|ITB7_MOUSE Integrin beta-7 OS=Mus musculus OX=10090 GN=Itgb7 PE=1 SV=2 && PF18372:Integrin beta epidermal growth factor like domain 1|PF17205:Integrin plexin domain|PF00362:Integrin beta chain VWA domain|PF08725:Integrin beta cytoplasmic domain
ENSMUSG00000047462	29,4703298129684	4,98875543810072	2,55473285088719	3,85596053725565e-15	2,70405871725564e-13	A530099J19Rik	13	19727426	19732951	-	2764	lincRNA	- && sp|Q7Z602|GP141_HUMAN Probable G-protein coupled receptor 141 OS=Homo sapiens OX=9606 GN=GPR141 PE=1 SV=1 && PF00001:7 transmembrane receptor (rhodopsin family)
ENSMUSG00000025887	220,584305087024	55,5700523891334	1,98004541610212	4,02591551281578e-15	2,81548640918238e-13	Casp12	9	5345430	5373032	+	3840	protein_coding	- && sp|O08736|CASPC_MOUSE Caspase-12 OS=Mus musculus OX=10090 GN=Casp12 PE=1 SV=1 && PF00619:Caspase recruitment domain|PF00656:Caspase domain
ENSMUSG00000059173	1560,1141635297	2328,03821619756	-0,576938343565125	4,10563346163178e-15	2,86337001093969e-13	Pde1a	2	79834453	80129458	-	6012	protein_coding	- && sp|Q61481|PDE1A_MOUSE Calcium/calmodulin-dependent 3',5'-cyclic nucleotide phosphodiesterase 1A OS=Mus musculus OX=10090 GN=Pde1a PE=1 SV=3 && -
ENSMUSG00000070942	129,077886064444	38,2641299507393	1,73409626275308	4,19289228224044e-15	2,91623677422712e-13	Il1rl2	1	40324610	40367562	+	6812	protein_coding	- && sp|Q9ERS7|ILRL2_MOUSE Interleukin-1 receptor-like 2 OS=Mus musculus OX=10090 GN=Il1rl2 PE=1 SV=1 && PF13895:Immunoglobulin domain|PF01582:TIR domain
ENSMUSG00000049103	939,647696961532	186,676687938736	2,33387402839064	4,22699779970152e-15	2,93194702967853e-13	Ccr2	9	124101950	124113557	+	6760	protein_coding	- && sp|P51683|CCR2_MOUSE C-C chemokine receptor type 2 OS=Mus musculus OX=10090 GN=Ccr2 PE=1 SV=2 && PF00001:7 transmembrane receptor (rhodopsin family)
ENSMUSG00000087107	43,4318230180922	9,76854392294603	2,1744368701512	4,3801658930835e-15	3,02993214604167e-13	AI662270	11	83223576	83226604	+	3029	processed_transcript	- && - && -
ENSMUSG00000074361	32,0310174757598	7,07442881755668	2,1563380574907	4,72855959661849e-15	3,26206539543415e-13	C5ar2	7	16234585	16244154	-	3561	protein_coding	- && sp|Q8BW93|C5AR2_MOUSE C5a anaphylatoxin chemotactic receptor 2 OS=Mus musculus OX=10090 GN=C5ar2 PE=1 SV=1 && PF00001:7 transmembrane receptor (rhodopsin family)
ENSMUSG00000016283	65,1360390559671	6,58623170331015	3,30135275216075	5,02122716357957e-15	3,45460428854275e-13	H2-M2	17	37480851	37483552	-	1551	protein_coding	- && sp|P01902|HA1D_MOUSE H-2 class I histocompatibility antigen, K-D alpha chain OS=Mus musculus OX=10090 GN=H2-K1 PE=1 SV=1 && PF07654:Immunoglobulin C1-set domain|PF00129:Class I Histocompatibility antigen, domains alpha 1 and 2
ENSMUSG00000004040	4061,77666200918	2531,89563831391	0,682281522398624	5,8986165624695e-15	4,04730952059902e-13	Stat3	11	100885098	100939540	-	9527	protein_coding	- && sp|P40763|STAT3_HUMAN Signal transducer and activator of transcription 3 OS=Homo sapiens OX=9606 GN=STAT3 PE=1 SV=2 && PF02864:STAT protein, DNA binding domain|PF00017:SH2 domain|PF01017:STAT protein, all-alpha domain|PF02865:STAT protein, protein interaction domain
ENSMUSG00000037649	481,978031995904	190,490524467309	1,34336108877411	6,0884619273663e-15	4,16634104363002e-13	H2-DMa	17	34135182	34139101	+	1641	protein_coding	- && sp|P28078|DMA_MOUSE Class II histocompatibility antigen, M alpha chain OS=Mus musculus OX=10090 GN=H2-DMa PE=1 SV=1 && PF07654:Immunoglobulin C1-set domain|PF00993:Class II histocompatibility antigen, alpha domain
ENSMUSG00000041707	52,51233554259	13,1836187420844	1,97899244562501	6,1294531562589e-15	4,18314636851814e-13	1810011H11Rik	14	32785963	32817984	+	1604	protein_coding	- && sp|Q5T292|TM273_HUMAN Transmembrane protein 273 OS=Homo sapiens OX=9606 GN=TMEM273 PE=3 SV=1 && PF14986:Domain of unknown function (DUF4514)
ENSMUSG00000076672	266,70699025124	19,2775040962591	3,78982766804952	6,25850259712857e-15	4,25979791744665e-13	Ighv3-6	12	114288152	114288582	-	350	IG_V_gene	- && sp|P18531|HVM60_MOUSE Ig heavy chain V region 3-6 OS=Mus musculus OX=10090 GN=Ighv3-6 PE=1 SV=1 && PF07686:Immunoglobulin V-set domain
ENSMUSG00000079419	144,686897681874	26,5287743744579	2,45081478643972	6,40341622821729e-15	4,34680969347998e-13	Ms4a6c	19	11469366	11482192	+	2050	protein_coding	- && sp|Q99N08|M4A6C_MOUSE Membrane-spanning 4-domains subfamily A member 6C OS=Mus musculus OX=10090 GN=Ms4a6c PE=2 SV=1 && PF04103:CD20-like family
ENSMUSG00000027322	239,533792155474	29,263765167569	3,03447133576253	6,72264253714136e-15	4,5513720325923e-13	Siglec1	2	131069220	131086765	-	7143	protein_coding	- && sp|Q62230|SN_MOUSE Sialoadhesin OS=Mus musculus OX=10090 GN=Siglec1 PE=1 SV=2 && -
ENSMUSG00000029499	587,79616510257	984,25790344329	-0,742995317361766	6,81897445465015e-15	4,60164017603476e-13	Pxmp2	5	110274282	110286186	-	1200	protein_coding	- && sp|P42925|PXMP2_MOUSE Peroxisomal membrane protein 2 OS=Mus musculus OX=10090 GN=Pxmp2 PE=1 SV=2 && PF04117:Mpv17 / PMP22 family
ENSMUSG00000062296	35,9281752328371	6,9960368026281	2,34966778705938	6,8330452016858e-15	4,60164017603476e-13	Trank1	9	111311739	111395775	+	13123	protein_coding	- && sp|Q8BV79|TRNK1_MOUSE TPR and ankyrin repeat-containing protein 1 OS=Mus musculus OX=10090 GN=Trank1 PE=2 SV=3 && -
ENSMUSG00000025465	5411,86176506074	7465,87492487198	-0,463861362478583	6,87441827446835e-15	4,61728737717326e-13	Echs1	7	140105710	140116476	-	8286	protein_coding	- && sp|Q8BH95|ECHM_MOUSE Enoyl-CoA hydratase, mitochondrial OS=Mus musculus OX=10090 GN=Echs1 PE=1 SV=1 && PF00378:Enoyl-CoA hydratase/isomerase
ENSMUSG00000056888	117,516981946886	34,3039332264467	1,78709823792829	7,29878499578897e-15	4,88941765402116e-13	Glipr1	10	111985448	112002631	-	1543	protein_coding	- && sp|Q9CWG1|GLIP1_MOUSE Glioma pathogenesis-related protein 1 OS=Mus musculus OX=10090 GN=Glipr1 PE=2 SV=1 && PF00188:Cysteine-rich secretory protein family
ENSMUSG00000022181	87,4190507554807	7,25261617141595	3,57179586676857	7,8054698968165e-15	5,21511920455015e-13	C6	15	4727175	4814967	+	3556	protein_coding	- && sp|Q811M5|CO6_RAT Complement component C6 OS=Rattus norvegicus OX=10116 GN=C6 PE=2 SV=1 && PF01823:MAC/Perforin domain|PF00084:Sushi repeat (SCR repeat)|PF00090:Thrombospondin type 1 domain|PF00057:Low-density lipoprotein receptor domain class A
ENSMUSG00000020388	203,565975774171	59,1941840713044	1,77777943770416	8,37436155404258e-15	5,58056931203424e-13	Pdlim4	11	54054928	54069014	-	2560	protein_coding	- && sp|P70271|PDLI4_MOUSE PDZ and LIM domain protein 4 OS=Mus musculus OX=10090 GN=Pdlim4 PE=1 SV=3 && PF00595:PDZ domain
ENSMUSG00000038600	7462,63701884168	9690,30467696564	-0,376645770977429	8,65382240394689e-15	5,75174159568856e-13	Atp6v0a4	6	38048483	38124586	-	4973	protein_coding	- && sp|Q920R6|VPP4_MOUSE V-type proton ATPase 116 kDa subunit a isoform 4 OS=Mus musculus OX=10090 GN=Atp6v0a4 PE=1 SV=1 && PF01496:V-type ATPase 116kDa subunit family
ENSMUSG00000031165	138,211624937404	36,4236883171755	1,93020073362381	8,69568994750187e-15	5,76451779436478e-13	Was	X	8081453	8090498	-	2381	protein_coding	- && sp|P70315|WASP_MOUSE Wiskott-Aldrich syndrome protein homolog OS=Mus musculus OX=10090 GN=Was PE=1 SV=1 && PF00568:WH1 domain|PF00786:P21-Rho-binding domain|PF02205:WH2 motif
ENSMUSG00000020101	595,876227237216	238,066263347997	1,32479004453471	9,00924431335593e-15	5,95686553872178e-13	Vsir	10	60346851	60372684	+	5014	protein_coding	- && sp|Q9D659|VISTA_MOUSE V-type immunoglobulin domain-containing suppressor of T-cell activation OS=Mus musculus OX=10090 GN=Vsir PE=1 SV=2 && PF07686:Immunoglobulin V-set domain
ENSMUSG00000095609	24,9685365914073	3,19169680985348	2,99475361180579	9,1723792331235e-15	6,04901776576145e-13	Gm21188	13	120034605	120052194	-	4572	protein_coding	- && sp|Q9GZU7|CTDS1_HUMAN Carboxy-terminal domain RNA polymerase II polypeptide A small phosphatase 1 OS=Homo sapiens OX=9606 GN=CTDSP1 PE=1 SV=1 && -
ENSMUSG00000022303	17,905737936268	1,45444892167526	3,61990147794406	9,26285546636196e-15	6,09290048454031e-13	Dcstamp	15	39745930	39760938	+	2664	protein_coding	- && sp|Q7TNJ0|DCSTP_MOUSE Dendritic cell-specific transmembrane protein OS=Mus musculus OX=10090 GN=Dcstamp PE=1 SV=1 && PF07782:DC-STAMP-like protein
ENSMUSG00000032562	5913,94545875987	4644,00708102849	0,34909395566092	9,43889481395591e-15	6,19269346350674e-13	Gnai2	9	107614125	107635367	-	3779	protein_coding	- && sp|P08752|GNAI2_MOUSE Guanine nucleotide-binding protein G(i) subunit alpha-2 OS=Mus musculus OX=10090 GN=Gnai2 PE=1 SV=5 && PF00503:G-protein alpha subunit
novel,147	73,5843258671237	14,6035150684922	2,34490376348641	9,67132971525612e-15	6,32887838641542e-13	-	13	55184207	55189580	-	5374	-	- && sp|P31792|POL_FENV1 Pol polyprotein (Fragment) OS=Feline endogenous virus ECE1 OX=11766 GN=pol PE=3 SV=1 && -
ENSMUSG00000027009	460,998728213906	169,072176778308	1,44703048369435	1,0301878978938e-14	6,72422131507295e-13	Itga4	2	79255426	79333123	+	13978	protein_coding	- && sp|Q00651|ITA4_MOUSE Integrin alpha-4 OS=Mus musculus OX=10090 GN=Itga4 PE=1 SV=1 && PF08441:Integrin alpha|PF01839:FG-GAP repeat
ENSMUSG00000025888	92,6350850903379	33,5989512132515	1,46204253873728	1,0903974421925e-14	7,09901720932282e-13	Casp1	9	5298517	5307265	+	1497	protein_coding	- && sp|P29452|CASP1_MOUSE Caspase-1 OS=Mus musculus OX=10090 GN=Casp1 PE=1 SV=1 && PF00656:Caspase domain|PF00619:Caspase recruitment domain
ENSMUSG00000053158	405,199217058329	167,00268247495	1,27540112855949	1,09470067675683e-14	7,10885214987802e-13	Fes	7	80377756	80387946	-	5074	protein_coding	- && sp|P16879|FES_MOUSE Tyrosine-protein kinase Fes/Fps OS=Mus musculus OX=10090 GN=Fes PE=1 SV=2 && -
ENSMUSG00000022346	401,299754621754	188,1300819944	1,09828993309004	1,17271549049301e-14	7,59609300915781e-13	Myc	15	61985391	61990374	+	2717	protein_coding	- && sp|P01108|MYC_MOUSE Myc proto-oncogene protein OS=Mus musculus OX=10090 GN=Myc PE=1 SV=1 && PF02344:Myc leucine zipper domain|PF01056:Myc amino-terminal region|PF00010:Helix-loop-helix DNA-binding domain
novel,544	70,473165745586	9,52655271204786	2,86803526141359	1,18785408887448e-14	7,67462276304281e-13	-	5	147555436	147559899	-	1581	-	- && sp|Q9TTC1|POL_KORV Gag-Pol polyprotein OS=Koala retrovirus OX=394239 GN=pro-pol PE=3 SV=2 && -
ENSMUSG00000051506	519,646023229697	148,902917682308	1,80422432621414	1,21875698251963e-14	7,85434879671383e-13	Wdfy4	14	32959547	33185508	-	10552	protein_coding	- && sp|E9Q2M9|WDFY4_MOUSE WD repeat- and FYVE domain-containing protein 4 OS=Mus musculus OX=10090 GN=Wdfy4 PE=1 SV=2 && PF14844:PH domain associated with Beige/BEACH|PF02138:Beige/BEACH domain
ENSMUSG00000040711	532,826252939965	215,253133724373	1,30435437499911	1,23382461910288e-14	7,93137361209161e-13	Sh3pxd2b	11	32347820	32428173	+	9709	protein_coding	- && sp|A2AAY5|SPD2B_MOUSE SH3 and PX domain-containing protein 2B OS=Mus musculus OX=10090 GN=Sh3pxd2b PE=1 SV=1 && -
ENSMUSG00000021838	324,177564043026	143,852012839278	1,16887718709103	1,26891610181806e-14	8,13640511029735e-13	Samd4	14	46882854	47105815	+	8658	protein_coding	- && sp|Q8CBY1|SMAG1_MOUSE Protein Smaug homolog 1 OS=Mus musculus OX=10090 GN=Samd4a PE=1 SV=2 && PF00536:SAM domain (Sterile alpha motif)
ENSMUSG00000047534	51,5422506285602	19,4812965584467	1,39066735031997	1,38077028666187e-14	8,8313789993127e-13	Mis18bp1	12	65132734	65172604	-	7990	protein_coding	- && sp|Q80WQ8|M18BP_MOUSE Mis18-binding protein 1 OS=Mus musculus OX=10090 GN=Mis18bp1 PE=1 SV=1 && PF09133:SANTA (SANT Associated)
ENSMUSG00000029838	266,181724092701	103,504199898034	1,36081371691047	1,3953848392937e-14	8,88283687787033e-13	Ptn	6	36714929	36810220	-	3433	protein_coding	- && sp|P21782|PTN_BOVIN Pleiotrophin OS=Bos taurus OX=9913 GN=PTN PE=1 SV=2 && PF01091:PTN/MK heparin-binding protein family, C-terminal domain|PF05196:PTN/MK heparin-binding protein family, N-terminal domain
ENSMUSG00000092528	58,1213531244437	15,9468481022025	1,83774820311495	1,39579460683066e-14	8,88283687787033e-13	Nlrp1c-ps	11	71242430	71285232	-	3457	transcribed_unprocessed_pseudogene	- && sp|Q2LKU9|NLR1A_MOUSE NACHT, LRR and PYD domains-containing protein 1a OS=Mus musculus OX=10090 GN=Nlrp1a PE=1 SV=1 && PF00619:Caspase recruitment domain|PF13553:Function to find
ENSMUSG00000028573	2573,05516613931	3661,2910159369	-0,508643524267763	1,46753403847761e-14	9,31560940730556e-13	Fggy	4	95557507	95926939	+	5844	protein_coding	- && sp|A2AJL3|FGGY_MOUSE FGGY carbohydrate kinase domain-containing protein OS=Mus musculus OX=10090 GN=Fggy PE=1 SV=1 && PF02782:FGGY family of carbohydrate kinases, C-terminal domain|PF00370:FGGY family of carbohydrate kinases, N-terminal domain
ENSMUSG00000063632	63,052952724507	7,72050263210927	3,01693561820046	1,47111682186394e-14	9,31560940730556e-13	Sox11	12	27334264	27342574	-	8311	protein_coding	- && sp|Q7M6Y2|SOX11_MOUSE Transcription factor SOX-11 OS=Mus musculus OX=10090 GN=Sox11 PE=1 SV=1 && PF00505:HMG (high mobility group) box
ENSMUSG00000001555	219,08523010003	84,9203368362306	1,36406705961206	1,58282079533825e-14	9,98677192127362e-13	Fkbp10	11	100415697	100424824	+	2935	protein_coding	- && sp|Q61576|FKB10_MOUSE Peptidyl-prolyl cis-trans isomerase FKBP10 OS=Mus musculus OX=10090 GN=Fkbp10 PE=1 SV=2 && PF00254:FKBP-type peptidyl-prolyl cis-trans isomerase
ENSMUSG00000056174	48,3161791119967	9,62045038019804	2,33346668629088	1,58495280334481e-14	9,98677192127362e-13	Col8a2	4	126286793	126314330	+	4489	protein_coding	- && sp|P25318|CO8A2_MOUSE Collagen alpha-2(VIII) chain OS=Mus musculus OX=10090 GN=Col8a2 PE=2 SV=2 && PF00386:C1q domain|PF01391:Collagen triple helix repeat (20 copies)
ENSMUSG00000026358	29,6955682609648	3,84426116278405	2,88667334466902	1,60862789188958e-14	1,01109213866521e-12	Rgs1	1	144242296	144249242	-	6947	protein_coding	- && sp|Q9JL25|RGS1_MOUSE Regulator of G-protein signaling 1 OS=Mus musculus OX=10090 GN=Rgs1 PE=2 SV=2 && -
ENSMUSG00000028179	4083,20195193129	7080,39651284974	-0,793904241585749	1,632167324816e-14	1,02336087242651e-12	Cth	3	157894248	157925077	-	2791	protein_coding	- && sp|Q8VCN5|CGL_MOUSE Cystathionine gamma-lyase OS=Mus musculus OX=10090 GN=Cth PE=1 SV=1 && PF01053:Cys/Met metabolism PLP-dependent enzyme
ENSMUSG00000058290	99,9394259113183	33,7110371598309	1,57511657484112	1,86904121628879e-14	1,16900032436972e-12	Espl1	15	102296266	102324357	+	8749	protein_coding	- && sp|P60330|ESPL1_MOUSE Separin OS=Mus musculus OX=10090 GN=Espl1 PE=1 SV=1 && PF03568:Peptidase family C50
ENSMUSG00000031506	124,576569521334	30,4934907950278	2,04778523044137	1,92133722374197e-14	1,1987637344994e-12	Ptpn7	1	135132700	135145317	+	6102	protein_coding	- && sp|Q8BUM3|PTN7_MOUSE Tyrosine-protein phosphatase non-receptor type 7 OS=Mus musculus OX=10090 GN=Ptpn7 PE=1 SV=1 && -
ENSMUSG00000060063	141,864954043349	42,4179341545688	1,75022257789827	2,02037814334702e-14	1,25747545273941e-12	Alox5ap	5	149264767	149288153	+	1420	protein_coding	- && sp|P30355|AL5AP_MOUSE Arachidonate 5-lipoxygenase-activating protein OS=Mus musculus OX=10090 GN=Alox5ap PE=1 SV=2 && PF01124:MAPEG family
ENSMUSG00000026770	40,067423309756	6,15742171063042	2,70940949771621	2,10396058510662e-14	1,30630294279205e-12	Il2ra	2	11642807	11693193	+	5711	protein_coding	- && sp|P01590|IL2RA_MOUSE Interleukin-2 receptor subunit alpha OS=Mus musculus OX=10090 GN=Il2ra PE=2 SV=1 && -
ENSMUSG00000046245	61,3138584956531	13,5714412619275	2,17736572305026	2,13471800688349e-14	1,32217473438506e-12	Pilra	5	137821952	137836281	-	3090	protein_coding	- && sp|Q2YFS3|PILRA_MOUSE Paired immunoglobulin-like type 2 receptor alpha OS=Mus musculus OX=10090 GN=Pilra PE=1 SV=1 && -
ENSMUSG00000009585	675,231208398216	230,562202355059	1,54680438263009	2,20226303000265e-14	1,35884693672757e-12	Apobec3	15	79891659	79915906	+	9454	protein_coding	- && sp|Q99J72|ABEC3_MOUSE DNA dC->dU-editing enzyme APOBEC-3 OS=Mus musculus OX=10090 GN=Apobec3 PE=1 SV=3 && -
ENSMUSG00000027863	50,7255920100104	10,8026234701204	2,24198166994163	2,20460317751605e-14	1,35884693672757e-12	Cd2	3	101275899	101287939	-	1741	protein_coding	- && sp|P08920|CD2_MOUSE T-cell surface antigen CD2 OS=Mus musculus OX=10090 GN=Cd2 PE=1 SV=1 && PF05790:Immunoglobulin C2-set domain|PF07686:Immunoglobulin V-set domain
ENSMUSG00000054203	56,8452245254819	10,2695850802095	2,51301673320385	2,26914117849674e-14	1,39524777390853e-12	Ifi205	1	174011998	174031810	-	4177	protein_coding	- && sp|Q8CGE8|IFI5A_MOUSE Interferon-activable protein 205-A OS=Mus musculus OX=10090 GN=Ifi205a PE=2 SV=1 && PF02758:PAAD/DAPIN/Pyrin domain
ENSMUSG00000031004	483,543904381493	149,588035415622	1,69492355911246	2,30939011784732e-14	1,41657433349208e-12	Mki67	7	135689784	135716361	-	10061	protein_coding	- && sp|E9PVX6|KI67_MOUSE Proliferation marker protein Ki-67 OS=Mus musculus OX=10090 GN=Mki67 PE=1 SV=1 && PF08065:KI67R (NUC007) repeat|PF15276:Protein phosphatase 1 binding|PF00498:FHA domain
ENSMUSG00000024989	38,0588192971435	9,48396961046615	2,03624246202934	2,34995736922531e-14	1,43799314401441e-12	Cep55	19	38055025	38074425	+	2778	protein_coding	- && sp|Q8BT07|CEP55_MOUSE Centrosomal protein of 55 kDa OS=Mus musculus OX=10090 GN=Cep55 PE=1 SV=2 && PF12180:TSG101 and ALIX binding domain of CEP55
ENSMUSG00000055809	57,068432912646	13,6437206050334	2,04733994719479	2,45821515023594e-14	1,50063129171238e-12	Dnaaf3	7	4522933	4532453	-	2224	protein_coding	- && sp|Q3UYV8|DAAF3_MOUSE Dynein axonemal assembly factor 3 OS=Mus musculus OX=10090 GN=Dnaaf3 PE=1 SV=1 && PF14740:Domain of unknown function (DUF4471)|PF14737:Domain of unknown function (DUF4470)
ENSMUSG00000037466	64,6634268144316	26,3739022053839	1,31410564757695	2,50147825350902e-14	1,52338828759152e-12	Tedc1	12	113156421	113166048	+	4299	protein_coding	- && sp|Q3UK37|TEDC1_MOUSE Tubulin epsilon and delta complex protein 1 OS=Mus musculus OX=10090 GN=Tedc1 PE=1 SV=2 && PF14970:Domain of unknown function (DUF4509)|PF14971:Domain of unknown function (DUF4510)
ENSMUSG00000022440	238,393778207224	73,6495515378043	1,69509917277537	2,53249065334433e-14	1,53859384418934e-12	C1qtnf6	15	78523346	78531416	-	2702	protein_coding	- && sp|Q6IR41|C1QT6_MOUSE Complement C1q tumor necrosis factor-related protein 6 OS=Mus musculus OX=10090 GN=C1qtnf6 PE=2 SV=1 && PF00386:C1q domain|PF01391:Collagen triple helix repeat (20 copies)
ENSMUSG00000073418	1326,28987774367	185,298114915215	2,84124024536236	2,62810168306545e-14	1,59287991533605e-12	C4b	17	34728380	34743882	-	5695	protein_coding	- && sp|P01029|CO4B_MOUSE Complement C4-B OS=Mus musculus OX=10090 GN=C4b PE=1 SV=3 && PF01835:MG2 domain|PF00207:Alpha-2-macroglobulin family|PF07677:A-macroglobulin receptor binding domain|PF01759:UNC-6/NTR/C345C module|PF07678:A-macroglobulin TED domain|PF01821:Anaphylotoxin-like domain|PF17791:Macroglobulin domain MG3|PF07703:Alpha-2-macroglobulin bait region domain
ENSMUSG00000033730	38,3202063050681	5,44174402640811	2,76135535266511	2,63439118459051e-14	1,59289933479658e-12	Egr3	14	70077203	70082614	+	4406	protein_coding	- && sp|P43300|EGR3_MOUSE Early growth response protein 3 OS=Mus musculus OX=10090 GN=Egr3 PE=2 SV=2 && -
ENSMUSG00000014599	711,504919785713	303,325729666031	1,22908757125912	2,66840927575344e-14	1,60964517828387e-12	Csf1	3	107741048	107760469	-	5281	protein_coding	- && sp|P07141|CSF1_MOUSE Macrophage colony-stimulating factor 1 OS=Mus musculus OX=10090 GN=Csf1 PE=1 SV=2 && -
ENSMUSG00000031375	7817,75726735046	2936,04619658529	1,41280480210216	2,68415576151427e-14	1,61531605354863e-12	Bgn	X	73483602	73495933	+	6099	protein_coding	- && - && -
ENSMUSG00000072235	827,879602323486	362,504101843891	1,1915251072624	2,71127619735409e-14	1,6277888415058e-12	Tuba1a	15	98949837	98953703	-	1803	protein_coding	- && sp|P68362|TBA1A_CRIGR Tubulin alpha-1A chain OS=Cricetulus griseus OX=10029 GN=TUBA1A PE=2 SV=1 && PF00091:Tubulin/FtsZ family, GTPase domain|PF03953:Tubulin C-terminal domain
ENSMUSG00000079105	797,343518301817	155,457672742642	2,35600999708313	2,74272985175736e-14	1,6427983789726e-12	C7	15	4988762	5063740	-	2676	protein_coding	- && sp|P10643|CO7_HUMAN Complement component C7 OS=Homo sapiens OX=9606 GN=C7 PE=1 SV=2 && PF00057:Low-density lipoprotein receptor domain class A|PF01823:MAC/Perforin domain|PF00084:Sushi repeat (SCR repeat)|PF18434:Kazal-type serine protease inhibitor domain
ENSMUSG00000031494	108,526000273328	21,5070132940406	2,3437342161284	2,82826100577386e-14	1,69005192870844e-12	Cd209a	8	3743397	3748984	-	1583	protein_coding	- && sp|Q91ZX1|C209A_MOUSE CD209 antigen-like protein A OS=Mus musculus OX=10090 GN=Cd209a PE=2 SV=1 && PF00059:Lectin C-type domain
ENSMUSG00000030187	74,175594746093	23,2418179671787	1,67383057420142	2,95607385823748e-14	1,76229077600219e-12	Klra2	6	131219223	131247362	-	1898	protein_coding	- && sp|Q60660|KLRA2_MOUSE Killer cell lectin-like receptor 2 OS=Mus musculus OX=10090 GN=Klra2 PE=2 SV=1 && PF08391:Ly49-like protein, N-terminal region|PF00059:Lectin C-type domain
ENSMUSG00000035004	154,856012663329	55,8331556099759	1,46472490768608	2,99652553537518e-14	1,78078986129044e-12	Igsf6	7	121064067	121074572	-	2175	protein_coding	- && sp|P0C6B7|IGSF6_MOUSE Immunoglobulin superfamily member 6 OS=Mus musculus OX=10090 GN=Igsf6 PE=2 SV=1 && -
ENSMUSG00000015340	768,560109958217	276,852589430973	1,47573417680972	3,00377729687079e-14	1,78078986129044e-12	Cybb	X	9435252	9487771	-	5808	protein_coding	- && sp|Q61093|CY24B_MOUSE Cytochrome b-245 heavy chain OS=Mus musculus OX=10090 GN=Cybb PE=1 SV=1 && -
ENSMUSG00000000753	136,181477477875	34,3256729641525	1,98390616276083	3,00809098190952e-14	1,78078986129044e-12	Serpinf1	11	75409769	75422701	-	2359	protein_coding	- && sp|P97298|PEDF_MOUSE Pigment epithelium-derived factor OS=Mus musculus OX=10090 GN=Serpinf1 PE=1 SV=2 && PF00079:Serpin (serine protease inhibitor)
ENSMUSG00000027555	182,987088736619	95,3427674112557	0,938245151055009	3,0885269557184e-14	1,82416571194356e-12	Car13	3	14641727	14663002	+	2299	protein_coding	- && sp|Q9D6N1|CAH13_MOUSE Carbonic anhydrase 13 OS=Mus musculus OX=10090 GN=Ca13 PE=1 SV=1 && PF00194:Eukaryotic-type carbonic anhydrase
ENSMUSG00000034595	530,646796595198	207,495428399485	1,35009815771374	3,3562574912236e-14	1,97770580316176e-12	Ppp1r18	17	35865593	35875596	+	4317	protein_coding	- && sp|Q8BQ30|PPR18_MOUSE Phostensin OS=Mus musculus OX=10090 GN=Ppp1r18 PE=1 SV=1 && PF13914:Phostensin PP1-binding and SH3-binding region|PF13916:PP1-regulatory protein, Phostensin N-terminal
ENSMUSG00000061100	78,5817933200478	1,61735631911435	5,51780265844675	3,46376525330453e-14	2,03634199279723e-12	Retnla	16	48842552	48844461	+	598	protein_coding	- && sp|Q9EP95|RETNA_MOUSE Resistin-like alpha OS=Mus musculus OX=10090 GN=Retnla PE=1 SV=1 && PF06954:Resistin
ENSMUSG00000039126	130,096206010494	32,6491031740881	1,97855659479071	3,54007579163238e-14	2,07640943206898e-12	Prune2	19	16956118	17223932	+	20297	protein_coding	- && sp|Q52KR3|PRUN2_MOUSE Protein prune homolog 2 OS=Mus musculus OX=10090 GN=Prune2 PE=1 SV=2 && PF12496:Bcl2-/adenovirus E1B nineteen kDa-interacting protein 2|PF13716:Divergent CRAL/TRIO domain
ENSMUSG00000000409	131,795590917687	31,1400934944932	2,0875729002257	3,61872166475108e-14	2,11765928041158e-12	Lck	4	129548344	129573641	-	2929	protein_coding	- && sp|P06240|LCK_MOUSE Proto-oncogene tyrosine-protein kinase LCK OS=Mus musculus OX=10090 GN=Lck PE=1 SV=4 && PF00018:SH3 domain|PF07714:Protein tyrosine kinase|PF00017:SH2 domain
ENSMUSG00000029373	62,2832897300555	11,9803729145692	2,3884146486311	3,69637475379681e-14	2,15435866917651e-12	Pf4	5	90772435	90773383	+	721	protein_coding	- && sp|Q9Z126|PLF4_MOUSE Platelet factor 4 OS=Mus musculus OX=10090 GN=Pf4 PE=1 SV=1 && PF00048:Small cytokines (intecrine/chemokine), interleukin-8 like
ENSMUSG00000026875	278,467256039465	89,555224278749	1,62916851336459	3,69836085178401e-14	2,15435866917651e-12	Traf1	2	34941750	34961772	-	8819	protein_coding	- && sp|P39428|TRAF1_MOUSE TNF receptor-associated factor 1 OS=Mus musculus OX=10090 GN=Traf1 PE=1 SV=2 && PF16673:TNF receptor-associated factor BIRC3 binding domain
ENSMUSG00000029919	224,196193152371	56,5656264309373	1,97670803244124	3,8224232418453e-14	2,22154351699575e-12	Hpgds	6	65117293	65144908	-	6425	protein_coding	- && sp|Q9JHF7|HPGDS_MOUSE Hematopoietic prostaglandin D synthase OS=Mus musculus OX=10090 GN=Hpgds PE=1 SV=3 && -
ENSMUSG00000022378	599,510213616807	383,200698721199	0,645724658099766	3,96969785113929e-14	2,30188219814583e-12	Fam49b	15	63929097	64060478	-	11412	protein_coding	- && sp|Q2KJI3|CYRIB_BOVIN CYFIP-related Rac1 interactor B OS=Bos taurus OX=9913 GN=CYRIB PE=2 SV=1 && -
ENSMUSG00000026786	145,32090625677	48,5473013503449	1,59703724927847	4,33638703293068e-14	2,5087970070519e-12	Apbb1ip	2	22774094	22875653	+	7414	protein_coding	- && sp|Q8R5A3|AB1IP_MOUSE Amyloid beta A4 precursor protein-binding family B member 1-interacting protein OS=Mus musculus OX=10090 GN=Apbb1ip PE=1 SV=2 && PF00788:Ras association (RalGDS/AF-6) domain
ENSMUSG00000010435	14,7100005806154	0,384964193114142	5,2386271222345	4,41317315705294e-14	2,5474316527424e-12	Spaca7	8	12573029	12600744	+	979	protein_coding	- && sp|Q9D2S4|SPAC7_MOUSE Sperm acrosome-associated protein 7 OS=Mus musculus OX=10090 GN=Spaca7 PE=1 SV=1 && -
ENSMUSG00000069892	209,477630344208	106,632001019324	0,976629141715968	4,6192150476526e-14	2,66033344463902e-12	9930111J21Rik2	11	49015874	49051242	-	7017	protein_coding	- && sp|Q62293|TGTP1_MOUSE T-cell-specific guanine nucleotide triphosphate-binding protein 1 OS=Mus musculus OX=10090 GN=Tgtp1 PE=1 SV=1 && PF17489:L1 transposable element trimerization domain
ENSMUSG00000037731	252,383591454363	73,8164223000253	1,7812234174822	4,83163291093536e-14	2,77638933139437e-12	Themis2	4	132781843	132796387	-	3079	protein_coding	- && sp|Q91YX0|THMS2_MOUSE Protein THEMIS2 OS=Mus musculus OX=10090 GN=Themis2 PE=1 SV=2 && -
ENSMUSG00000027737	20,4611142450166	3,57585615784211	2,51985967525554	4,90611048938519e-14	2,81283668058084e-12	Slc7a11	3	49892526	50443614	-	13922	protein_coding	- && sp|Q9WTR6|XCT_MOUSE Cystine/glutamate transporter OS=Mus musculus OX=10090 GN=Slc7a11 PE=1 SV=1 && -
ENSMUSG00000003283	188,489850611224	63,4450694792018	1,57616502709476	5,4119047417523e-14	3,0958527439561e-12	Hck	2	153108468	153151441	+	2092	protein_coding	- && sp|P08103|HCK_MOUSE Tyrosine-protein kinase HCK OS=Mus musculus OX=10090 GN=Hck PE=1 SV=4 && PF00018:SH3 domain|PF07714:Protein tyrosine kinase|PF00017:SH2 domain
ENSMUSG00000029484	888,768796740543	385,741503421694	1,20166071184098	5,83006983708535e-14	3,32758425499651e-12	Anxa3	5	96793339	96845966	+	3643	protein_coding	- && sp|O35639|ANXA3_MOUSE Annexin A3 OS=Mus musculus OX=10090 GN=Anxa3 PE=1 SV=4 && PF00191:Annexin
ENSMUSG00000028159	191,076086895111	69,6959415834899	1,46165576179815	6,04776767370637e-14	3,4441157472454e-12	Dapp1	3	137931007	137981545	-	4124	protein_coding	- && sp|Q9QXT1|DAPP1_MOUSE Dual adapter for phosphotyrosine and 3-phosphotyrosine and 3-phosphoinositide OS=Mus musculus OX=10090 GN=Dapp1 PE=1 SV=1 && PF00017:SH2 domain|PF00169:PH domain
ENSMUSG00000076731	128,137685029134	7,26591104744859	4,13705723775326	6,11417770143239e-14	3,47416311534962e-12	Ighv8-12	12	115647945	115648387	-	358	IG_V_gene	- && sp|P01817|HV205_HUMAN Immunoglobulin heavy variable 2-5 OS=Homo sapiens OX=9606 GN=IGHV2-5 PE=1 SV=2 && PF07686:Immunoglobulin V-set domain
ENSMUSG00000002603	755,681650051905	365,247486231584	1,04928274470081	6,16477683268507e-14	3,49511267378243e-12	Tgfb1	7	25687002	25705077	+	5042	protein_coding	- && - && -
ENSMUSG00000059791	88,7361873164141	41,3553620286838	1,10358952723656	6,49618764834696e-14	3,67482117280711e-12	Nrm	17	35861318	35865402	+	1466	protein_coding	- && sp|Q8VC65|NRM_MOUSE Nurim OS=Mus musculus OX=10090 GN=Nrm PE=1 SV=1 && -
ENSMUSG00000052727	270,125138214186	119,246446956355	1,18320285589135	6,81412650208498e-14	3,84612869705267e-12	Map1b	13	99421446	99516540	-	15846	protein_coding	- && sp|P14873|MAP1B_MOUSE Microtubule-associated protein 1B OS=Mus musculus OX=10090 GN=Map1b PE=1 SV=2 && -
ENSMUSG00000018507	122,210010631048	43,1611175135218	1,51178591609338	6,83910487570931e-14	3,85168702911629e-12	Trpv2	11	62574486	62600515	+	4485	protein_coding	- && sp|Q9WTR1|TRPV2_MOUSE Transient receptor potential cation channel subfamily V member 2 OS=Mus musculus OX=10090 GN=Trpv2 PE=1 SV=2 && -
ENSMUSG00000047592	29,5801064577349	2,37896126228605	3,67107337119552	6,89716544032755e-14	3,87581111366397e-12	Nxpe5	5	138225898	138253363	+	4473	protein_coding	- && sp|A2VDP6|NXPE3_BOVIN NXPE family member 3 OS=Bos taurus OX=9913 GN=NXPE3 PE=2 SV=1 && -
ENSMUSG00000045027	30,306416995785	3,12553751007102	3,2618771734472	7,01044797589739e-14	3,93079215141947e-12	Prss22	17	23993535	23998100	-	1323	protein_coding	- && sp|Q9ER10|BSSP4_MOUSE Brain-specific serine protease 4 OS=Mus musculus OX=10090 GN=Prss22 PE=2 SV=2 && PF00089:Trypsin
ENSMUSG00000022754	97,7617521300051	24,981838626197	1,95178894788174	7,07886513917122e-14	3,96043057104929e-12	Tmem45a	16	56805161	56886166	-	3056	protein_coding	- && sp|Q60774|TM45A_MOUSE Transmembrane protein 45A OS=Mus musculus OX=10090 GN=Tmem45a PE=2 SV=1 && PF04819:Family of unknown function (DUF716)
ENSMUSG00000031284	55,3437923893545	10,5389887171419	2,39596929898356	7,14419226087566e-14	3,98821399545726e-12	Pak3	X	143518591	143797796	+	9552	protein_coding	- && sp|Q61036|PAK3_MOUSE Serine/threonine-protein kinase PAK 3 OS=Mus musculus OX=10090 GN=Pak3 PE=1 SV=2 && -
ENSMUSG00000061144	34,2162185334432	2,53505267402298	3,74197215469576	7,67476559910591e-14	4,2750291704779e-12	Spink12	18	44104407	44108543	+	1007	protein_coding	- && sp|Q9D256|ISK12_MOUSE Serine protease inhibitor Kazal-type 12 OS=Mus musculus OX=10090 GN=Spink12 PE=2 SV=3 && PF00050:Kazal-type serine protease inhibitor domain
ENSMUSG00000020737	845,6597728964	513,130432010716	0,720412911329103	7,74072277504226e-14	4,30235456247764e-12	Hn1	11	115497353	115514387	-	2149	protein_coding	- && sp|P97825|JUPI1_MOUSE Jupiter microtubule associated homolog 1 OS=Mus musculus OX=10090 GN=Jpt1 PE=1 SV=3 && -
ENSMUSG00000020227	110,751958709058	42,4946682921291	1,3762788983642	8,54289134037037e-14	4,73786148062022e-12	Irak3	10	120141648	120202130	-	3676	protein_coding	- && sp|Q8K4B2|IRAK3_MOUSE Interleukin-1 receptor-associated kinase 3 OS=Mus musculus OX=10090 GN=Irak3 PE=1 SV=2 && PF00069:Protein kinase domain|PF00531:Death domain
ENSMUSG00000027797	116,596191752488	12,9902856217081	3,14803350562348	8,94484218793464e-14	4,94999788556661e-12	Dclk1	3	55242364	55539068	+	15296	protein_coding	- && sp|Q9JLM8|DCLK1_MOUSE Serine/threonine-protein kinase DCLK1 OS=Mus musculus OX=10090 GN=Dclk1 PE=1 SV=1 && -
ENSMUSG00000040659	1502,13423503691	833,020510865626	0,850690269243879	9,18160888050462e-14	5,0700007735819e-12	Efhd2	4	141858142	141874920	-	2381	protein_coding	- && sp|Q9D8Y0|EFHD2_MOUSE EF-hand domain-containing protein D2 OS=Mus musculus OX=10090 GN=Efhd2 PE=1 SV=1 && PF13499:EF-hand domain pair
ENSMUSG00000027692	75,0771530893097	23,6823622758848	1,65763592409317	9,28451068841253e-14	5,11572519662834e-12	Tnik	3	28263214	28675858	+	19282	protein_coding	- && sp|P83510|TNIK_MOUSE Traf2 and NCK-interacting protein kinase OS=Mus musculus OX=10090 GN=Tnik PE=1 SV=2 && PF00069:Protein kinase domain|PF00780:CNH domain
ENSMUSG00000073412	79,1297321594801	22,4603294313494	1,83325041573376	1,00545494874097e-13	5,52804777001082e-12	Lst1	17	35185095	35188439	-	415	protein_coding	- && sp|O08843|LST1_MOUSE Leukocyte-specific transcript 1 protein OS=Mus musculus OX=10090 GN=Lst1 PE=1 SV=1 && -
ENSMUSG00000037405	1174,2162136237	542,406034928166	1,11475167714798	1,05618621019664e-13	5,79445607042365e-12	Icam1	9	21015985	21028817	+	4360	protein_coding	- && sp|P13597|ICAM1_MOUSE Intercellular adhesion molecule 1 OS=Mus musculus OX=10090 GN=Icam1 PE=1 SV=1 && PF03921:Intercellular adhesion molecule (ICAM), N-terminal domain|PF13895:Immunoglobulin domain
ENSMUSG00000006403	177,087726476359	40,3371651637583	2,11956939324147	1,06251695384568e-13	5,8166519520636e-12	Adamts4	1	171250421	171260637	+	4810	protein_coding	- && sp|Q8BNJ2|ATS4_MOUSE A disintegrin and metalloproteinase with thrombospondin motifs 4 OS=Mus musculus OX=10090 GN=Adamts4 PE=2 SV=2 && PF01421:Reprolysin (M12B) family zinc metalloprotease|PF17771:ADAM cysteine-rich domain|PF05986:ADAM-TS Spacer 1|PF00090:Thrombospondin type 1 domain|PF01562:Reprolysin family propeptide
ENSMUSG00000036672	194,489608328004	101,600154692807	0,926724135864044	1,11197799730074e-13	6,07435877667117e-12	Cenpt	8	105844673	105853278	-	3646	protein_coding	- && sp|Q3TJM4|CENPT_MOUSE Centromere protein T OS=Mus musculus OX=10090 GN=Cenpt PE=2 SV=2 && PF16171:Centromere kinetochore component CENP-T N-terminus
ENSMUSG00000047747	304,846578534413	127,416746655215	1,25631095855006	1,13944809209571e-13	6,21109007117527e-12	Rnf150	8	82863356	83091268	+	17242	protein_coding	- && sp|Q5DTZ6|RN150_MOUSE RING finger protein 150 OS=Mus musculus OX=10090 GN=Rnf150 PE=2 SV=2 && -
ENSMUSG00000047959	40,1038317030108	11,0827579601415	1,84739811619297	1,15184196202137e-13	6,26523268914872e-12	Kcna3	3	107036169	107038070	+	1902	protein_coding	- && sp|P16390|KCNA3_MOUSE Potassium voltage-gated channel subfamily A member 3 OS=Mus musculus OX=10090 GN=Kcna3 PE=1 SV=3 && PF00520:Ion transport protein|PF02214:BTB/POZ domain
ENSMUSG00000057367	1715,86513864668	1108,51088257271	0,629288443763254	1,17824404875924e-13	6,39517708000324e-12	Birc2	9	7818227	7837064	-	4580	protein_coding	- && sp|Q62210|BIRC2_MOUSE Baculoviral IAP repeat-containing protein 2 OS=Mus musculus OX=10090 GN=Birc2 PE=1 SV=1 && PF13920:Zinc finger, C3HC4 type (RING finger)|PF00619:Caspase recruitment domain|PF00653:Inhibitor of Apoptosis domain
ENSMUSG00000020695	1702,56430572228	650,26011442334	1,38720453784816	1,21419969473682e-13	6,57631221898309e-12	Mrc2	11	105292643	105351139	+	6674	protein_coding	- && sp|Q64449|MRC2_MOUSE C-type mannose receptor 2 OS=Mus musculus OX=10090 GN=Mrc2 PE=1 SV=3 && -
ENSMUSG00000076613	2174,23141247468	117,305484499942	4,21090120724901	1,2960136962435e-13	7,00452752687358e-12	Ighg2b	12	113302965	113307933	-	2678	IG_C_gene	- && sp|P01867|IGG2B_MOUSE Ig gamma-2B chain C region OS=Mus musculus OX=10090 GN=Igh-3 PE=1 SV=3 && -
ENSMUSG00000049775	9202,72555759326	4531,15471162335	1,02212913417278	1,32809142541043e-13	7,16268968755255e-12	Tmsb4x	X	167207093	167209315	-	1371	protein_coding	- && sp|P20065|TYB4_MOUSE Thymosin beta-4 OS=Mus musculus OX=10090 GN=Tmsb4x PE=1 SV=1 && -
ENSMUSG00000031673	900,13113411491	265,437108147935	1,75977145670309	1,3983496599575e-13	7,52566362449855e-12	Cdh11	8	102632095	102785642	-	8904	protein_coding	- && sp|P55288|CAD11_MOUSE Cadherin-11 OS=Mus musculus OX=10090 GN=Cdh11 PE=1 SV=1 && -
ENSMUSG00000050989	386,241053876026	160,006251108047	1,26901020937718	1,43992321667772e-13	7,72928834497937e-12	Selenon	4	134537892	134552166	-	3619	protein_coding	- && sp|D3Z2R5|SELN_MOUSE Selenoprotein N OS=Mus musculus OX=10090 GN=Selenon PE=3 SV=2 && -
ENSMUSG00000022456	76,073520795799	13,851318179946	2,44778719073199	1,44225799963278e-13	7,72928834497937e-12	Sept3	15	82274893	82294574	+	6620	protein_coding	- && sp|Q9Z1S5|SEPT3_MOUSE Neuronal-specific septin-3 OS=Mus musculus OX=10090 GN=Septin3 PE=1 SV=2 && -
ENSMUSG00000040133	71,0787306426257	14,6870430652005	2,24551633444355	1,48505294333167e-13	7,94191338769979e-12	Gpr176	2	118277110	118373419	-	3899	protein_coding	- && sp|Q80WT4|GP176_MOUSE G-protein coupled receptor 176 OS=Mus musculus OX=10090 GN=Gpr176 PE=1 SV=1 && PF00001:7 transmembrane receptor (rhodopsin family)
ENSMUSG00000037447	228,886173589723	87,7984145180231	1,37639921588993	1,54686644510099e-13	8,25514302442157e-12	Arid5a	1	36307733	36324029	+	12540	protein_coding	- && sp|Q3U108|ARI5A_MOUSE AT-rich interactive domain-containing protein 5A OS=Mus musculus OX=10090 GN=Arid5a PE=1 SV=1 && -
ENSMUSG00000022575	349,257424648369	143,197888636404	1,28111338019324	1,56775463853497e-13	8,34911340555362e-12	Gsdmd	15	75862327	75867408	+	2377	protein_coding	- && sp|Q9D8T2|GSDMD_MOUSE Gasdermin-D OS=Mus musculus OX=10090 GN=Gsdmd PE=1 SV=1 && PF17708:Gasdermin PUB domain|PF04598:Gasdermin pore forming domain
ENSMUSG00000037306	405,781442916067	183,108437779254	1,14446343181709	1,69830077547077e-13	9,01409178019976e-12	Man1c1	4	134561690	134704290	-	5722	protein_coding	- && sp|Q9NR34|MA1C1_HUMAN Mannosyl-oligosaccharide 1,2-alpha-mannosidase IC OS=Homo sapiens OX=9606 GN=MAN1C1 PE=1 SV=1 && PF01532:Glycosyl hydrolase family 47
ENSMUSG00000005338	34,8594658420318	4,22021434539066	3,03479303736633	1,69970303837833e-13	9,01409178019976e-12	Cadm3	1	173333258	173367695	-	7248	protein_coding	- && sp|Q99N28|CADM3_MOUSE Cell adhesion molecule 3 OS=Mus musculus OX=10090 GN=Cadm3 PE=1 SV=1 && PF08205:CD80-like C2-set immunoglobulin domain|PF13927:Immunoglobulin domain|PF07679:Immunoglobulin I-set domain
ENSMUSG00000031129	121,530191319248	33,5714850799628	1,85616563983604	1,72629184622834e-13	9,13606761696229e-12	Slc9a9	9	94669909	95230445	+	5679	protein_coding	- && sp|Q8BZ00|SL9A9_MOUSE Sodium/hydrogen exchanger 9 OS=Mus musculus OX=10090 GN=Slc9a9 PE=2 SV=1 && PF00999:Sodium/hydrogen exchanger family
ENSMUSG00000024910	79,4147039826732	25,1471963116068	1,6597776726824	1,74545812238529e-13	9,21833650693774e-12	Ctsw	19	5465240	5468498	-	1232	protein_coding	- && sp|P56203|CATW_MOUSE Cathepsin W OS=Mus musculus OX=10090 GN=Ctsw PE=2 SV=2 && PF08246:Cathepsin propeptide inhibitor domain (I29)|PF00112:Papain family cysteine protease
ENSMUSG00000029864	1246,20058450428	1842,40514814995	-0,563746615360325	1,85125488146507e-13	9,75684146223081e-12	Gstk1	6	42245935	42250447	+	1469	protein_coding	- && sp|Q9DCM2|GSTK1_MOUSE Glutathione S-transferase kappa 1 OS=Mus musculus OX=10090 GN=Gstk1 PE=1 SV=3 && -
ENSMUSG00000000244	70,1960466248578	17,9862782660272	1,94743815724455	1,93865380345483e-13	1,01963576902368e-11	Tspan32	7	143005046	143019644	+	6234	protein_coding	- && sp|Q9JHH2|TSN32_MOUSE Tetraspanin-32 OS=Mus musculus OX=10090 GN=Tspan32 PE=2 SV=2 && -
ENSMUSG00000035642	681,853354835083	922,405312059707	-0,435925199378999	2,06281922057102e-13	1,08270363049188e-11	Aamdc	7	97550331	97579497	-	3833	protein_coding	- && - && -
ENSMUSG00000033777	137,748285434495	32,0189575083982	2,1124482232875	2,07352856223517e-13	1,08608524856499e-11	Tlr13	X	106143204	106160493	+	4086	protein_coding	- && sp|Q6R5N8|TLR13_MOUSE Toll-like receptor 13 OS=Mus musculus OX=10090 GN=Tlr13 PE=1 SV=1 && PF12799:Leucine Rich repeats (2 copies)|PF01582:TIR domain|PF13855:Leucine rich repeat
ENSMUSG00000044827	129,8453133753	41,7592875308494	1,63615083813118	2,2059462409622e-13	1,15307120143601e-11	Tlr1	5	64924679	64933563	-	3346	protein_coding	- && sp|Q9EPQ1|TLR1_MOUSE Toll-like receptor 1 OS=Mus musculus OX=10090 GN=Tlr1 PE=1 SV=1 && PF13855:Leucine rich repeat|PF01582:TIR domain
ENSMUSG00000041859	259,275415447047	132,665820568365	0,973011241493315	2,29330438559272e-13	1,19627779589443e-11	Mcm3	1	20802968	20820312	-	3752	protein_coding	- && sp|P25206|MCM3_MOUSE DNA replication licensing factor MCM3 OS=Mus musculus OX=10090 GN=Mcm3 PE=1 SV=2 && -
ENSMUSG00000043822	170,979730993085	55,8925143352334	1,60107995842706	2,37271259750198e-13	1,23516915914132e-11	Adamtsl5	10	80339110	80348412	-	4722	protein_coding	- && sp|Q6ZMM2|ATL5_HUMAN ADAMTS-like protein 5 OS=Homo sapiens OX=9606 GN=ADAMTSL5 PE=1 SV=3 && -
ENSMUSG00000036777	152,871297461698	52,5308615133815	1,55590048370673	2,42364276650935e-13	1,25910714825025e-11	Anln	9	22332012	22389188	-	9063	protein_coding	- && sp|Q8K298|ANLN_MOUSE Anillin OS=Mus musculus OX=10090 GN=Anln PE=1 SV=2 && PF08174:Cell division protein anillin|PF00169:PH domain|PF16018:Anillin N-terminus
ENSMUSG00000051969	49,1289162979525	12,0940206542217	2,0320685213847	2,53532156082502e-13	1,31243206869144e-11	Tlr11	14	50357914	50363663	+	3274	protein_coding	- && sp|Q6R5P0|TLR11_MOUSE Toll-like receptor 11 OS=Mus musculus OX=10090 GN=Tlr11 PE=1 SV=1 && PF13855:Leucine rich repeat|PF13676:TIR domain
ENSMUSG00000046203	16,8846318473167	0,853229006435323	4,35040010309826	2,53659874998503e-13	1,31243206869144e-11	Sprr2g	3	92373915	92375229	+	651	polymorphic_pseudogene	- && - && -
ENSMUSG00000031595	33,234564288812	4,75699206277214	2,80909035727529	2,60499157460476e-13	1,34508449336995e-11	Pdgfrl	8	40926212	40990785	+	3126	protein_coding	- && sp|Q6PE55|PGFRL_MOUSE Platelet-derived growth factor receptor-like protein OS=Mus musculus OX=10090 GN=Pdgfrl PE=2 SV=1 && -
ENSMUSG00000031207	6851,66846699499	4995,88047083405	0,455832907956568	2,77271709322767e-13	1,42879122115797e-11	Msn	X	96096042	96168552	+	6327	protein_coding	- && sp|P26041|MOES_MOUSE Moesin OS=Mus musculus OX=10090 GN=Msn PE=1 SV=3 && PF00373:FERM central domain|PF09379:FERM N-terminal domain|PF09380:FERM C-terminal PH-like domain|PF00769:Ezrin/radixin/moesin family
ENSMUSG00000026068	85,0826358036585	18,5882686766676	2,20972902086304	2,90393048959095e-13	1,49338292006116e-11	Il18rap	1	40515362	40551705	+	6752	protein_coding	- && sp|Q9Z2B1|I18RA_MOUSE Interleukin-18 receptor accessory protein OS=Mus musculus OX=10090 GN=Il18rap PE=2 SV=1 && PF00047:Immunoglobulin domain|PF01582:TIR domain|PF18452:Immunoglobulin domain
ENSMUSG00000033467	352,905392035228	162,688214370773	1,11508156428007	2,98014569049778e-13	1,52948767534902e-11	Crlf2	5	109554709	109558993	-	1495	protein_coding	- && sp|Q8CII9|CRLF2_MOUSE Cytokine receptor-like factor 2 OS=Mus musculus OX=10090 GN=Crlf2 PE=1 SV=2 && -
ENSMUSG00000110235	28,613242324719	4,38691152218625	2,67618933197073	3,2124131900316e-13	1,64537605966689e-11	Gm5086	13	97559971	97583996	+	2157	lincRNA	- && - && -
ENSMUSG00000042436	193,618749763252	25,2257572812121	2,92436646753971	3,25118000166957e-13	1,66188831571286e-11	Mfap4	11	61485431	61488900	+	1922	protein_coding	- && sp|Q9D1H9|MFAP4_MOUSE Microfibril-associated glycoprotein 4 OS=Mus musculus OX=10090 GN=Mfap4 PE=1 SV=1 && PF00147:Fibrinogen beta and gamma chains, C-terminal globular domain
ENSMUSG00000040899	23,7851122972192	1,48754259052977	3,95231189890649	3,27037968989101e-13	1,6683524125424e-11	Ccr6	17	8236043	8257127	+	2028	protein_coding	- && sp|O54689|CCR6_MOUSE C-C chemokine receptor type 6 OS=Mus musculus OX=10090 GN=Ccr6 PE=1 SV=1 && PF00001:7 transmembrane receptor (rhodopsin family)
ENSMUSG00000008193	77,7624919095452	11,7669135941785	2,75112538190293	3,35911896747894e-13	1,71019464872288e-11	Spib	7	44525993	44532071	-	2868	protein_coding	- && sp|O35906|SPIB_MOUSE Transcription factor Spi-B OS=Mus musculus OX=10090 GN=Spib PE=2 SV=2 && PF00178:Ets-domain
ENSMUSG00000004707	120,893642481225	22,1682121678484	2,44651446036804	3,41369251543133e-13	1,73451011322994e-11	Ly9	1	171588624	171607410	-	3307	protein_coding	- && sp|Q01965|LY9_MOUSE T-lymphocyte surface antigen Ly-9 OS=Mus musculus OX=10090 GN=Ly9 PE=1 SV=2 && PF13895:Immunoglobulin domain
ENSMUSG00000026368	3299,96562009864	5187,98143924594	-0,652497672734219	3,55905601552263e-13	1,80476752850885e-11	F13b	1	139501702	139523752	+	2532	protein_coding	- && sp|Q07968|F13B_MOUSE Coagulation factor XIII B chain OS=Mus musculus OX=10090 GN=F13b PE=1 SV=2 && PF00084:Sushi repeat (SCR repeat)
ENSMUSG00000068744	68,2122724182806	24,7239616539395	1,4690176867655	3,68182690288628e-13	1,86331184174698e-11	Psrc1	3	108383839	108388231	+	3364	protein_coding	- && sp|Q9D0P7|PSRC1_MOUSE Proline/serine-rich coiled-coil protein 1 OS=Mus musculus OX=10090 GN=Psrc1 PE=1 SV=2 && -
ENSMUSG00000026443	21,0782575287582	1,30326224617433	4,03921110635879	3,71120774333917e-13	1,87445445068337e-11	Lrrn2	1	132880273	132940005	+	3595	protein_coding	- && sp|O75325|LRRN2_HUMAN Leucine-rich repeat neuronal protein 2 OS=Homo sapiens OX=9606 GN=LRRN2 PE=2 SV=2 && PF13855:Leucine rich repeat|PF07679:Immunoglobulin I-set domain
ENSMUSG00000039994	220,467545568309	123,696471980023	0,831384881963126	3,78135078009826e-13	1,9061003061026e-11	Timeless	10	128232065	128252941	+	6115	protein_coding	- && sp|Q9R1X4|TIM_MOUSE Protein timeless homolog OS=Mus musculus OX=10090 GN=Timeless PE=1 SV=3 && PF05029:Timeless protein C terminal region|PF04821:Timeless protein
ENSMUSG00000022667	44,3311589596523	4,13822239115337	3,40729045774386	3,82971200888697e-13	1,92666302170409e-11	Cd200r1	16	44765736	44794978	+	2034	protein_coding	- && sp|Q9ES57|MO2R1_MOUSE Cell surface glycoprotein CD200 receptor 1 OS=Mus musculus OX=10090 GN=Cd200r1 PE=1 SV=1 && PF07686:Immunoglobulin V-set domain
novel,747	180,350571309385	83,4026046736105	1,1059330024796	3,84923090291998e-13	1,93266315315051e-11	-	CHR_MG4151_PATCH	3287537	3299902	+	6456	-	- && sp|O35682|MYADM_MOUSE Myeloid-associated differentiation marker OS=Mus musculus OX=10090 GN=Myadm PE=1 SV=2 && PF01284:Membrane-associating domain
ENSMUSG00000063286	798,187321553987	386,25630774026	1,04563567432521	4,14054661139035e-13	2,07483768778647e-11	Gm8995	7	106504239	106511671	-	7433	transcribed_unprocessed_pseudogene	- && sp|Q80SU7|GVIN1_MOUSE Interferon-induced very large GTPase 1 OS=Mus musculus OX=10090 GN=Gvin1 PE=1 SV=1 && -
ENSMUSG00000021493	582,00400756964	239,371748076846	1,27830681003618	4,18933666182622e-13	2,09516216234672e-11	Pdlim7	13	55495795	55513676	-	4849	protein_coding	- && sp|Q3TJD7|PDLI7_MOUSE PDZ and LIM domain protein 7 OS=Mus musculus OX=10090 GN=Pdlim7 PE=1 SV=1 && PF00595:PDZ domain
ENSMUSG00000043157	44,11799393946	9,15933819678133	2,26171837936796	4,5890061619396e-13	2,29054393839872e-11	Arl11	14	61309753	61311936	+	2184	protein_coding	- && sp|Q6P3A9|ARL11_MOUSE ADP-ribosylation factor-like protein 11 OS=Mus musculus OX=10090 GN=Arl11 PE=2 SV=1 && PF00025:ADP-ribosylation factor family
ENSMUSG00000030844	172,105262595197	53,834252291431	1,68769313694213	4,89950542809133e-13	2,44073992519556e-11	Rgs10	7	128373621	128418758	-	1711	protein_coding	- && sp|Q9CQE5|RGS10_MOUSE Regulator of G-protein signaling 10 OS=Mus musculus OX=10090 GN=Rgs10 PE=1 SV=1 && PF00615:Regulator of G protein signaling domain
ENSMUSG00000022214	4698,57641503479	5748,95075144413	-0,290942800816707	4,95106723331823e-13	2,46160874006541e-11	Dcaf11	14	55560006	55570065	+	8070	protein_coding	- && sp|Q91VU6|DCA11_MOUSE DDB1- and CUL4-associated factor 11 OS=Mus musculus OX=10090 GN=Dcaf11 PE=1 SV=1 && -
ENSMUSG00000012889	65,7422788245526	9,82706890318448	2,71562885225216	4,9851158243793e-13	2,47370581725925e-11	Podnl1	8	84125989	84132527	+	3549	protein_coding	- && sp|Q6P3Y9|PONL1_MOUSE Podocan-like protein 1 OS=Mus musculus OX=10090 GN=Podnl1 PE=1 SV=3 && PF13855:Leucine rich repeat
ENSMUSG00000040710	182,271068106257	84,2739876018762	1,11732054833753	5,15309514241141e-13	2,55208540749465e-11	St8sia4	1	95587682	95667571	-	20091	protein_coding	- && sp|Q64692|SIA8D_MOUSE CMP-N-acetylneuraminate-poly-alpha-2,8-sialyltransferase OS=Mus musculus OX=10090 GN=St8sia4 PE=2 SV=1 && -
ENSMUSG00000015533	109,392821192667	39,1111454905094	1,47029928536652	5,43295444366758e-13	2,68546190908742e-11	Itga2	13	114833081	114932100	-	7133	protein_coding	- && sp|Q62469|ITA2_MOUSE Integrin alpha-2 OS=Mus musculus OX=10090 GN=Itga2 PE=1 SV=2 && PF00092:von Willebrand factor type A domain|PF08441:Integrin alpha|PF01839:FG-GAP repeat
ENSMUSG00000074115	13,2094794838196	0	6,12446030318972	5,83848445633142e-13	2,88031899845684e-11	Saa1	7	46740497	46742980	-	2478	protein_coding	- && sp|P05366|SAA1_MOUSE Serum amyloid A-1 protein OS=Mus musculus OX=10090 GN=Saa1 PE=1 SV=2 && -
ENSMUSG00000022665	450,543059146636	115,146038441604	1,96539136717458	5,91082681779627e-13	2,91036764939694e-11	Ccdc80	16	45093402	45127924	+	4140	protein_coding	- && sp|Q8R2G6|CCD80_MOUSE Coiled-coil domain-containing protein 80 OS=Mus musculus OX=10090 GN=Ccdc80 PE=1 SV=2 && PF13778:Domain of unknown function (DUF4174)
ENSMUSG00000029915	55,6746286864721	12,8933928800684	2,08762907113982	5,95613484816316e-13	2,92701483966875e-11	Clec5a	6	40574894	40585821	-	3840	protein_coding	- && sp|Q9R007|CLC5A_MOUSE C-type lectin domain family 5 member A OS=Mus musculus OX=10090 GN=Clec5a PE=1 SV=2 && PF00059:Lectin C-type domain
ENSMUSG00000025355	52,7822547235745	8,56752341070828	2,59886962057294	6,19262662802622e-13	3,03737000853633e-11	Mmp19	10	128790910	128800824	+	3533	protein_coding	- && sp|Q9JHI0|MMP19_MOUSE Matrix metalloproteinase-19 OS=Mus musculus OX=10090 GN=Mmp19 PE=2 SV=1 && PF00413:Matrixin|PF01471:Putative peptidoglycan binding domain|PF00045:Hemopexin
ENSMUSG00000001517	119,068501158597	50,4307584118206	1,24248497764163	6,22062514072561e-13	3,04523526119829e-11	Foxm1	6	128362967	128376146	+	5754	protein_coding	- && sp|O08696|FOXM1_MOUSE Forkhead box protein M1 OS=Mus musculus OX=10090 GN=Foxm1 PE=1 SV=2 && PF00250:Forkhead domain
ENSMUSG00000034028	43,1636309410521	7,92979074847427	2,45329788049853	6,33407612411607e-13	3,09268611531799e-11	Cd226	18	89197431	89270201	+	2357	protein_coding	- && sp|Q8K4F0|CD226_MOUSE CD226 antigen OS=Mus musculus OX=10090 GN=Cd226 PE=1 SV=1 && PF07686:Immunoglobulin V-set domain
ENSMUSG00000030830	367,892998157142	118,474314123133	1,63741431280339	6,34185320630103e-13	3,09268611531799e-11	Itgal	7	127296260	127335138	+	6569	protein_coding	- && sp|P24063|ITAL_MOUSE Integrin alpha-L OS=Mus musculus OX=10090 GN=Itgal PE=1 SV=2 && PF01839:FG-GAP repeat|PF00092:von Willebrand factor type A domain|PF08441:Integrin alpha
ENSMUSG00000058297	94,1597798501204	43,8073658938403	1,09584200314156	6,45545055607366e-13	3,14206404121245e-11	Spock2	10	60106219	60135198	+	5533	protein_coding	- && sp|Q9ER58|TICN2_MOUSE Testican-2 OS=Mus musculus OX=10090 GN=Spock2 PE=1 SV=1 && -
ENSMUSG00000067206	239,011684765097	547,699710152395	-1,1946708210407	6,570694036499e-13	3,19205319452516e-11	Lrrc66	5	73606642	73632526	-	3238	protein_coding	- && sp|Q8K0B3|LRC66_MOUSE Leucine-rich repeat-containing protein 66 OS=Mus musculus OX=10090 GN=Lrrc66 PE=1 SV=1 && PF13855:Leucine rich repeat
ENSMUSG00000026365	11314,4875108593	4776,10716639784	1,2441754557039	6,64460091999561e-13	3,22180878132206e-11	Cfh	1	140084708	140183764	-	8383	protein_coding	- && sp|P06909|CFAH_MOUSE Complement factor H OS=Mus musculus OX=10090 GN=Cfh PE=1 SV=2 && PF00084:Sushi repeat (SCR repeat)
ENSMUSG00000045136	831,486091171583	323,879706146736	1,35921120845441	6,93519355040084e-13	3,35631724370729e-11	Tubb2b	13	34126748	34130466	-	2294	protein_coding	- && sp|Q6B856|TBB2B_BOVIN Tubulin beta-2B chain OS=Bos taurus OX=9913 GN=TUBB2B PE=1 SV=2 && PF03953:Tubulin C-terminal domain|PF00091:Tubulin/FtsZ family, GTPase domain
novel,584	145,134064578954	76,2460527808632	0,927431476649026	7,07015824868971e-13	3,41514133545816e-11	-	7	106616664	106620856	+	4193	-	- && sp|Q9TTC1|POL_KORV Gag-Pol polyprotein OS=Koala retrovirus OX=394239 GN=pro-pol PE=3 SV=2 && -
ENSMUSG00000095130	101,874713701445	6,31401138649446	4,00301643485066	7,35023697269564e-13	3,54370515865417e-11	Ighv1-39	12	114914599	114915032	-	351	IG_V_gene	- && sp|P01758|HVM14_MOUSE Ig heavy chain V region 108A OS=Mus musculus OX=10090 GN=Igh-VJ558 PE=4 SV=1 && PF07686:Immunoglobulin V-set domain
ENSMUSG00000026166	23,9069209677464	1,38203458228779	4,12202222017447	7,54407696134286e-13	3,63028399107644e-11	Ccl20	1	83116766	83119167	+	1421	protein_coding	- && sp|O89093|CCL20_MOUSE C-C motif chemokine 20 OS=Mus musculus OX=10090 GN=Ccl20 PE=1 SV=1 && PF00048:Small cytokines (intecrine/chemokine), interleukin-8 like
ENSMUSG00000021886	84,4645456172034	20,9962832787884	2,00844493040168	7,58463229844509e-13	3,64291320357015e-11	Gpr65	12	98268635	98276644	+	2069	protein_coding	- && sp|Q61038|PSYR_MOUSE Psychosine receptor OS=Mus musculus OX=10090 GN=Gpr65 PE=2 SV=2 && PF00001:7 transmembrane receptor (rhodopsin family)
ENSMUSG00000029868	102,27882660714	44,4484923987327	1,19676119345226	7,67715300597084e-13	3,67708594820291e-11	Trpv6	6	41620624	41636405	-	3936	protein_coding	- && sp|Q91WD2|TRPV6_MOUSE Transient receptor potential cation channel subfamily V member 6 OS=Mus musculus OX=10090 GN=Trpv6 PE=1 SV=2 && PF00520:Ion transport protein|PF12796:Ankyrin repeats (3 copies)
ENSMUSG00000041449	9,79493255131504	0,176472180199987	5,16960905840228	7,68467050771508e-13	3,67708594820291e-11	Serpina3h	12	104247905	104253669	+	1434	transcribed_unprocessed_pseudogene	- && sp|Q5I2A0|SPA3G_MOUSE Serine protease inhibitor A3G OS=Mus musculus OX=10090 GN=Serpina3g PE=1 SV=2 && PF00079:Serpin (serine protease inhibitor)
ENSMUSG00000039197	3163,53413569427	4713,61583868138	-0,575025164396316	7,73382097335869e-13	3,69366128888966e-11	Adk	14	21052574	21448569	+	8526	protein_coding	- && sp|P55264|ADK_MOUSE Adenosine kinase OS=Mus musculus OX=10090 GN=Adk PE=1 SV=2 && -
ENSMUSG00000037337	109,514248530321	33,0960657903556	1,73788018225079	7,83265383255443e-13	3,73385835133906e-11	Map4k1	7	28982050	29003279	+	3077	protein_coding	- && sp|P70218|M4K1_MOUSE Mitogen-activated protein kinase kinase kinase kinase 1 OS=Mus musculus OX=10090 GN=Map4k1 PE=1 SV=1 && PF00780:CNH domain
ENSMUSG00000013707	105,09603673711	32,8314843112851	1,68785188036963	8,12990786937472e-13	3,86831653687482e-11	Tnfaip8l2	3	95139521	95142360	-	1122	protein_coding	- && sp|Q9D8Y7|TP8L2_MOUSE Tumor necrosis factor alpha-induced protein 8-like protein 2 OS=Mus musculus OX=10090 GN=Tnfaip8l2 PE=1 SV=1 && -
ENSMUSG00000038648	2648,54796260356	3334,27743917176	-0,331537580489536	8,5004716533656e-13	4,03708967179244e-11	Creb3l2	6	37327255	37442146	-	7283	protein_coding	- && sp|Q8BH52|CR3L2_MOUSE Cyclic AMP-responsive element-binding protein 3-like protein 2 OS=Mus musculus OX=10090 GN=Creb3l2 PE=1 SV=1 && -
ENSMUSG00000078606	106,678508742794	48,7136781031456	1,13672542397911	8,67760513297543e-13	4,11354034013077e-11	Gm4070	7	105895139	105953967	-	9275	protein_coding	- && sp|Q80SU7|GVIN1_MOUSE Interferon-induced very large GTPase 1 OS=Mus musculus OX=10090 GN=Gvin1 PE=1 SV=1 && -
ENSMUSG00000031163	583,700738415715	829,703806919163	-0,505992163417845	8,72493600517242e-13	4,12828942281913e-11	Glod5	X	8004200	8018492	-	673	protein_coding	- && sp|Q9D8I3|GLOD5_MOUSE Glyoxalase domain-containing protein 5 OS=Mus musculus OX=10090 GN=Glod5 PE=1 SV=1 && PF00903:Glyoxalase/Bleomycin resistance protein/Dioxygenase superfamily
ENSMUSG00000008845	55,1050034755478	11,7602137560211	2,22337356664121	9,00284976007639e-13	4,25188392379415e-11	Cd163	6	124304656	124330527	+	5461	protein_coding	- && sp|Q2VLH6|C163A_MOUSE Scavenger receptor cysteine-rich type 1 protein M130 OS=Mus musculus OX=10090 GN=Cd163 PE=1 SV=2 && PF00530:Scavenger receptor cysteine-rich domain
ENSMUSG00000027514	173,011955706088	57,5188756956762	1,59638921771516	9,11240689346526e-13	4,29565610888985e-11	Zbp1	2	173206612	173218923	-	3529	protein_coding	- && sp|Q9QY24|ZBP1_MOUSE Z-DNA-binding protein 1 OS=Mus musculus OX=10090 GN=Zbp1 PE=1 SV=1 && -
ENSMUSG00000040345	210,675755482573	72,8486473527021	1,53213304597298	9,69817985436381e-13	4,56334318618642e-11	Arhgap9	10	127321964	127329943	+	3787	protein_coding	- && sp|Q9BRR9|RHG09_HUMAN Rho GTPase-activating protein 9 OS=Homo sapiens OX=9606 GN=ARHGAP9 PE=1 SV=2 && PF00620:RhoGAP domain
ENSMUSG00000071714	177,391694401556	46,1253963963584	1,94471931313802	1,02115396322208e-12	4,79603234091903e-11	Csf2rb2	15	78282507	78305721	-	4740	protein_coding	- && sp|P26954|IL3B2_MOUSE Interleukin-3 receptor class 2 subunit beta OS=Mus musculus OX=10090 GN=Csf2rb2 PE=1 SV=1 && -
ENSMUSG00000035673	2056,54317300438	994,838791223004	1,04661047651334	1,04069567609283e-12	4,87881199458915e-11	Sbno2	10	80056992	80105571	-	10715	protein_coding	- && sp|Q7TNB8|SBNO2_MOUSE Protein strawberry notch homolog 2 OS=Mus musculus OX=10090 GN=Sbno2 PE=1 SV=1 && PF13871:C-terminal domain on Strawberry notch homologue|PF13872:P-loop containing NTP hydrolase pore-1
ENSMUSG00000024696	120,55434133426	45,1868634205721	1,4152871431112	1,05288910527254e-12	4,92690166614299e-11	Lpxn	19	12798606	12833807	+	1675	protein_coding	- && sp|Q99N69|LPXN_MOUSE Leupaxin OS=Mus musculus OX=10090 GN=Lpxn PE=1 SV=2 && PF00412:LIM domain
ENSMUSG00000053137	197,814643227729	95,8648978836549	1,03162233130616	1,10319616269532e-12	5,15283697570128e-11	Mapk11	15	89142486	89149628	-	2887	protein_coding	- && sp|Q15759|MK11_HUMAN Mitogen-activated protein kinase 11 OS=Homo sapiens OX=9606 GN=MAPK11 PE=1 SV=2 && PF00069:Protein kinase domain
ENSMUSG00000015314	37,6886059840806	6,90746009369913	2,48885346088787	1,15620469511934e-12	5,39053969211682e-11	Slamf6	1	171917515	171953170	+	10832	protein_coding	- && sp|Q9ET39|SLAF6_MOUSE SLAM family member 6 OS=Mus musculus OX=10090 GN=Slamf6 PE=1 SV=1 && -
ENSMUSG00000029622	2606,21180470956	1271,89194188702	1,03434684004305	1,16446868716128e-12	5,41732744052279e-11	Arpc1b	5	145114215	145130705	+	5115	protein_coding	- && sp|Q9WV32|ARC1B_MOUSE Actin-related protein 2/3 complex subunit 1B OS=Mus musculus OX=10090 GN=Arpc1b PE=1 SV=4 && -
ENSMUSG00000039316	314,880654280355	140,154782403471	1,16903973970718	1,16620656717728e-12	5,41732744052279e-11	Rftn1	17	49992257	50190674	-	4504	protein_coding	- && sp|Q6A0D4|RFTN1_MOUSE Raftlin OS=Mus musculus OX=10090 GN=Rftn1 PE=1 SV=4 && PF15250:Raftlin
ENSMUSG00000000693	221,629560549288	79,8000588364865	1,46848209729898	1,1950911547785e-12	5,54139170055402e-11	Loxl3	6	83034173	83052562	+	4603	protein_coding	- && sp|Q9Z175|LOXL3_MOUSE Lysyl oxidase homolog 3 OS=Mus musculus OX=10090 GN=Loxl3 PE=1 SV=2 && PF00530:Scavenger receptor cysteine-rich domain|PF01186:Lysyl oxidase
ENSMUSG00000035258	394,516036763971	130,070551543159	1,59900419206703	1,20875187687744e-12	5,59454323232582e-11	Abi3bp	16	56477846	56690128	+	4735	protein_coding	- && sp|Q7Z7G0|TARSH_HUMAN Target of Nesh-SH3 OS=Homo sapiens OX=9606 GN=ABI3BP PE=1 SV=1 && PF00041:Fibronectin type III domain
ENSMUSG00000026117	59,7097929862297	15,5702738232589	1,96655545833585	1,23837756016823e-12	5,72125937779355e-11	Zap70	1	36761798	36782818	+	2992	protein_coding	- && sp|P43404|ZAP70_MOUSE Tyrosine-protein kinase ZAP-70 OS=Mus musculus OX=10090 GN=Zap70 PE=1 SV=3 && PF07714:Protein tyrosine kinase|PF00017:SH2 domain
ENSMUSG00000079442	195,662552938405	90,6116416940628	1,11074472842765	1,24273046844469e-12	5,73096862404495e-11	St6galnac4	2	32587095	32599698	+	6482	protein_coding	- && sp|Q9R2B6|SIA7D_MOUSE Alpha-N-acetyl-neuraminyl-2,3-beta-galactosyl-1,3-N-acetyl-galactosaminide alpha-2,6-sialyltransferase OS=Mus musculus OX=10090 GN=St6galnac4 PE=1 SV=1 && -
ENSMUSG00000037887	227,085135902495	103,532139813102	1,12749556301265	1,26211909658212e-12	5,80985600770244e-11	Dusp8	7	142079490	142095843	-	4870	protein_coding	- && sp|O09112|DUS8_MOUSE Dual specificity protein phosphatase 8 OS=Mus musculus OX=10090 GN=Dusp8 PE=2 SV=1 && -
ENSMUSG00000021460	1928,64388232758	2993,3499331278	-0,634201142110824	1,28804218341504e-12	5,91848408321541e-11	Auh	13	52835119	52929681	-	9580	protein_coding	- && sp|Q9JLZ3|AUHM_MOUSE Methylglutaconyl-CoA hydratase, mitochondrial OS=Mus musculus OX=10090 GN=Auh PE=1 SV=1 && PF00378:Enoyl-CoA hydratase/isomerase
ENSMUSG00000030651	25,6377578051973	4,41042409271809	2,52412963301857	1,38678395787106e-12	6,36071575343528e-11	Art2b	7	101576970	101585600	-	2828	protein_coding	- && sp|O35975|NAR2B_MOUSE T-cell ecto-ADP-ribosyltransferase 2 OS=Mus musculus OX=10090 GN=Art2b PE=1 SV=2 && PF01129:NAD:arginine ADP-ribosyltransferase
ENSMUSG00000038530	112,627281115504	40,9093237710221	1,46213186924729	1,40699359797704e-12	6,44180378239271e-11	Rgs4	1	169741477	169747642	-	3098	protein_coding	- && sp|O08899|RGS4_MOUSE Regulator of G-protein signaling 4 OS=Mus musculus OX=10090 GN=Rgs4 PE=2 SV=1 && PF00615:Regulator of G protein signaling domain
ENSMUSG00000044703	41,7052303412596	10,3353236284356	2,02827245306801	1,45065315196128e-12	6,62977138892751e-11	Phf11a	14	59276913	59297522	-	1354	protein_coding	- && sp|Q8BVM9|PH11A_MOUSE PHD finger protein 11A OS=Mus musculus OX=10090 GN=Phf11a PE=2 SV=1 && PF13771:PHD-like zinc-binding domain
ENSMUSG00000016918	381,68365148768	159,951440829083	1,25094085469588	1,4856376869916e-12	6,77748977778821e-11	Sulf1	1	12692277	12861192	+	11294	protein_coding	- && sp|Q8K007|SULF1_MOUSE Extracellular sulfatase Sulf-1 OS=Mus musculus OX=10090 GN=Sulf1 PE=2 SV=1 && PF12548:Sulfatase protein|PF00884:Sulfatase
ENSMUSG00000024411	298,693427387647	2264,71835847959	-2,92181528372721	1,50474087200619e-12	6,8523584325205e-11	Aqp4	18	15389394	15403684	-	5082	protein_coding	- && sp|P55088|AQP4_MOUSE Aquaporin-4 OS=Mus musculus OX=10090 GN=Aqp4 PE=1 SV=2 && PF00230:Major intrinsic protein
ENSMUSG00000009292	141,473423686025	43,7963898441108	1,68663131696332	1,53853258966531e-12	6,99372957187859e-11	Trpm2	10	77907722	77970563	-	12459	protein_coding	- && sp|Q91YD4|TRPM2_MOUSE Transient receptor potential cation channel subfamily M member 2 OS=Mus musculus OX=10090 GN=Trpm2 PE=1 SV=2 && PF18139:SLOG in TRPM|PF00520:Ion transport protein
ENSMUSG00000039264	365,193192621404	115,573853146509	1,65748975633969	1,55097118237956e-12	7,03770453095438e-11	Gimap3	6	48764464	48770851	-	2577	protein_coding	- && sp|Q99MI6|GIMA3_MOUSE GTPase IMAP family member 3 OS=Mus musculus OX=10090 GN=Gimap3 PE=1 SV=2 && PF04548:AIG1 family
ENSMUSG00000032527	8596,20132680583	12001,028186793	-0,481388433629299	1,65358137096991e-12	7,47675463709373e-11	Pccb	9	100982032	101034898	-	2771	protein_coding	- && sp|Q99MN9|PCCB_MOUSE Propionyl-CoA carboxylase beta chain, mitochondrial OS=Mus musculus OX=10090 GN=Pccb PE=1 SV=2 && PF01039:Carboxyl transferase domain
ENSMUSG00000028859	137,769158814336	36,187125305866	1,94277742290196	1,65360341793046e-12	7,47675463709373e-11	Csf3r	4	126024550	126044440	+	3609	protein_coding	- && sp|P40223|CSF3R_MOUSE Granulocyte colony-stimulating factor receptor OS=Mus musculus OX=10090 GN=Csf3r PE=1 SV=2 && PF00041:Fibronectin type III domain|PF06328:Ig-like C2-type domain
ENSMUSG00000030074	256,607176067729	44,3438037604346	2,53269797809975	1,66622535115709e-12	7,52046676224376e-11	Gxylt2	6	100704734	100810913	+	8510	protein_coding	- && sp|Q810K9|GXLT2_MOUSE Glucoside xylosyltransferase 2 OS=Mus musculus OX=10090 GN=Gxylt2 PE=2 SV=1 && PF01501:Glycosyl transferase family 8
ENSMUSG00000063628	125,504680332766	69,0643250261003	0,865096444144197	1,70609624755494e-12	7,68679399606346e-11	Gm7665	18	16274648	16274944	-	297	processed_pseudogene	- && sp|P50543|S10AB_MOUSE Protein S100-A11 OS=Mus musculus OX=10090 GN=S100a11 PE=1 SV=1 && -
ENSMUSG00000002458	198,268520875884	82,5840092026014	1,26190380916466	1,90047607733814e-12	8,54744152380205e-11	Rgs19	2	181688419	181693977	-	2230	protein_coding	- && sp|Q9CX84|RGS19_MOUSE Regulator of G-protein signaling 19 OS=Mus musculus OX=10090 GN=Rgs19 PE=1 SV=1 && PF00615:Regulator of G protein signaling domain
ENSMUSG00000057948	103,006185709015	44,1780216054356	1,22668721804209	1,9440110419998e-12	8,72782100267139e-11	Unc13d	11	116062095	116077961	-	4679	protein_coding	- && sp|B2RUP2|UN13D_MOUSE Protein unc-13 homolog D OS=Mus musculus OX=10090 GN=Unc13d PE=1 SV=2 && PF10540:Munc13 (mammalian uncoordinated) homology domain|PF00168:C2 domain
ENSMUSG00000005763	44,3561140665971	13,1618091299806	1,75634926990145	2,01794767420224e-12	9,04381619621341e-11	Cd247	1	165788681	165877277	+	5329	protein_coding	- && sp|P24161|CD3Z_MOUSE T-cell surface glycoprotein CD3 zeta chain OS=Mus musculus OX=10090 GN=Cd247 PE=1 SV=1 && PF11628:T-cell surface glycoprotein CD3 zeta chain
ENSMUSG00000095794	204,977404233524	16,2989434642027	3,65017118748964	2,144654510076e-12	9,59478474665986e-11	Igkv6-17	6	70371439	70371993	+	377	IG_V_gene	- && sp|P01633|KV5A1_MOUSE Ig kappa chain V19-17 OS=Mus musculus OX=10090 GN=Igk-V19-17 PE=1 SV=1 && PF07686:Immunoglobulin V-set domain
ENSMUSG00000025610	667,258782054199	1517,2835344491	-1,18473748856	2,17469988600467e-12	9,71213338563771e-11	Map3k7cl	16	87553330	87595336	+	1652	protein_coding	- && sp|P58500|M3KCL_MOUSE MAP3K7 C-terminal-like protein OS=Mus musculus OX=10090 GN=Map3k7cl PE=2 SV=1 && -
ENSMUSG00000040212	293,667174050063	123,436248094188	1,24712190580618	2,2047961201368e-12	9,8292977292824e-11	Emp3	7	45918023	45921404	-	1071	protein_coding	- && sp|O35912|EMP3_MOUSE Epithelial membrane protein 3 OS=Mus musculus OX=10090 GN=Emp3 PE=2 SV=2 && PF00822:PMP-22/EMP/MP20/Claudin family
ENSMUSG00000004698	71,4331822134723	26,8095166429611	1,42602366358226	2,21335640304821e-12	9,85020989440476e-11	Hdac9	12	34047580	34917095	-	14665	protein_coding	- && sp|Q9UKV0|HDAC9_HUMAN Histone deacetylase 9 OS=Homo sapiens OX=9606 GN=HDAC9 PE=1 SV=2 && PF00850:Histone deacetylase domain|PF12203:Glutamine rich N terminal domain of histone deacetylase 4
ENSMUSG00000035246	24,3789498939513	1,52608389303551	3,86964651337768	2,22244412368436e-12	9,87339225349197e-11	Pcyt1b	X	93654863	93749951	+	5357	protein_coding	- && sp|Q811Q9|PCY1B_MOUSE Choline-phosphate cytidylyltransferase B OS=Mus musculus OX=10090 GN=Pcyt1b PE=1 SV=2 && PF01467:Cytidylyltransferase-like
ENSMUSG00000071984	95,6264891844113	21,7784413251038	2,12062678227761	2,23030847184704e-12	9,891068372707e-11	Fndc1	17	7738569	7827302	-	9903	protein_coding	- && sp|Q2Q0I9|FNDC1_RAT Fibronectin type III domain-containing protein 1 OS=Rattus norvegicus OX=10116 GN=Fndc1 PE=1 SV=2 && PF00041:Fibronectin type III domain
ENSMUSG00000078771	119,270623910009	31,8051116935305	1,93103987344867	2,2389913023168e-12	9,91230653770025e-11	Evi2a	11	79526560	79530609	-	2297	protein_coding	- && sp|P20934|EVI2A_MOUSE Protein EVI2A OS=Mus musculus OX=10090 GN=Evi2a PE=1 SV=2 && PF05399:Ectropic viral integration site 2A protein (EVI2A)
ENSMUSG00000036353	25,7755722722414	5,15228863602998	2,36405479102352	2,37026497797126e-12	1,04752543887563e-10	P2ry12	3	59216272	59262871	-	2546	protein_coding	- && sp|Q9CPV9|P2Y12_MOUSE P2Y purinoceptor 12 OS=Mus musculus OX=10090 GN=P2ry12 PE=1 SV=1 && PF00001:7 transmembrane receptor (rhodopsin family)
ENSMUSG00000031779	62,7102543950019	7,70628909350839	3,04010335690532	2,43105714379889e-12	1,07253016728847e-10	Ccl22	8	94745590	94751699	+	2325	protein_coding	- && sp|O88430|CCL22_MOUSE C-C motif chemokine 22 OS=Mus musculus OX=10090 GN=Ccl22 PE=2 SV=1 && -
ENSMUSG00000035356	966,456430532664	281,412306501109	1,77727778269478	2,47367538486844e-12	1,08815497087883e-10	Nfkbiz	16	55811375	55838899	-	5018	protein_coding	- && sp|Q9EST8|IKBZ_MOUSE NF-kappa-B inhibitor zeta OS=Mus musculus OX=10090 GN=Nfkbiz PE=1 SV=1 && PF12796:Ankyrin repeats (3 copies)
ENSMUSG00000051998	101,065238967165	18,712750144123	2,41925984969181	2,47502250211677e-12	1,08815497087883e-10	Lax1	1	133679091	133690108	-	2309	protein_coding	- && sp|Q8BHB3|LAX1_MOUSE Lymphocyte transmembrane adapter 1 OS=Mus musculus OX=10090 GN=Lax1 PE=2 SV=2 && PF15681:Lymphocyte activation family X
ENSMUSG00000030047	143,792324642906	51,0537108152859	1,50020939087245	2,52081469048876e-12	1,10637687519107e-10	Arhgap25	6	87458545	87533259	-	4434	protein_coding	- && sp|Q8BYW1|RHG25_MOUSE Rho GTPase-activating protein 25 OS=Mus musculus OX=10090 GN=Arhgap25 PE=1 SV=2 && -
ENSMUSG00000001525	2729,19573322958	1585,74523853561	0,783968544991827	2,55281836796986e-12	1,11667159342828e-10	Tubb5	17	35833921	35838306	-	3327	protein_coding	- && sp|Q2KJD0|TBB5_BOVIN Tubulin beta-5 chain OS=Bos taurus OX=9913 GN=TUBB5 PE=2 SV=1 && -
ENSMUSG00000079563	59,6333420337598	8,70063448710674	2,73899694822607	2,55304394789151e-12	1,11667159342828e-10	Pglyrp2	17	32413100	32424167	-	2238	protein_coding	- && sp|Q8VCS0|PGRP2_MOUSE N-acetylmuramoyl-L-alanine amidase OS=Mus musculus OX=10090 GN=Pglyrp2 PE=1 SV=1 && PF01510:N-acetylmuramoyl-L-alanine amidase
ENSMUSG00000037580	100,289217684431	48,7810182232925	1,0417521510257	2,79873237217699e-12	1,22203312634884e-10	Gch1	14	47153895	47189413	-	6251	protein_coding	- && - && -
ENSMUSG00000006435	71,3511844679674	24,6925273971374	1,52478939929699	2,83326393895075e-12	1,23499258270428e-10	Neurl1a	19	47178820	47259440	+	4411	protein_coding	- && sp|Q923S6|NEUL1_MOUSE E3 ubiquitin-protein ligase NEURL1 OS=Mus musculus OX=10090 GN=Neurl1 PE=1 SV=1 && PF07177:Neuralized|PF13920:Zinc finger, C3HC4 type (RING finger)
ENSMUSG00000026271	78,7756127390133	28,8867313178074	1,43599003248074	2,95231946874495e-12	1,28468793839951e-10	Gpr35	1	92950865	92986391	+	4839	protein_coding	- && sp|Q9ES90|GPR35_MOUSE G-protein coupled receptor 35 OS=Mus musculus OX=10090 GN=Gpr35 PE=2 SV=1 && PF00001:7 transmembrane receptor (rhodopsin family)
ENSMUSG00000070873	174,220551260956	68,1241337974645	1,34344593590458	2,98214095466825e-12	1,29545017307227e-10	Lilra5	7	4237754	4243463	+	2109	protein_coding	- && sp|A6NI73|LIRA5_HUMAN Leukocyte immunoglobulin-like receptor subfamily A member 5 OS=Homo sapiens OX=9606 GN=LILRA5 PE=1 SV=1 && PF13895:Immunoglobulin domain
ENSMUSG00000027219	63,9742279144766	20,6807064770679	1,62312970311072	3,060091294061e-12	1,32704742728478e-10	Slc28a2	2	122426477	122461137	+	4208	protein_coding	- && sp|O88627|S28A2_MOUSE Sodium/nucleoside cotransporter 2 OS=Mus musculus OX=10090 GN=Slc28a2 PE=1 SV=2 && -
ENSMUSG00000023805	214,011793185027	81,9011161871588	1,38095857089047	3,16376044115192e-12	1,36967152704019e-10	Synj2	17	5941280	6044290	+	8342	protein_coding	- && sp|Q9D2G5|SYNJ2_MOUSE Synaptojanin-2 OS=Mus musculus OX=10090 GN=Synj2 PE=1 SV=2 && PF03372:Endonuclease/Exonuclease/phosphatase family|PF02383:SacI homology domain|PF08952:Domain of unknown function (DUF1866)
ENSMUSG00000020914	359,309145873697	112,451712149465	1,68164511603447	3,20156220611399e-12	1,38368365906346e-10	Top2a	11	98992943	99024189	-	9013	protein_coding	- && sp|Q01320|TOP2A_MOUSE DNA topoisomerase 2-alpha OS=Mus musculus OX=10090 GN=Top2a PE=1 SV=2 && PF01751:Toprim domain|PF00204:DNA gyrase B|PF08070:DTHCT (NUC029) region|PF02518:Histidine kinase-, DNA gyrase B-, and HSP90-like ATPase|PF00521:DNA gyrase/topoisomerase IV, subunit A|PF16898:C-terminal associated domain of TOPRIM
ENSMUSG00000020897	71,382798150795	22,6715167160459	1,66919221092819	3,23545068924464e-12	1,39595987704087e-10	Aurkb	11	69045647	69051664	+	2946	protein_coding	- && sp|O70126|AURKB_MOUSE Aurora kinase B OS=Mus musculus OX=10090 GN=Aurkb PE=1 SV=2 && PF00069:Protein kinase domain
ENSMUSG00000034116	229,873297934508	60,8613912231914	1,92219505886902	3,42393726622381e-12	1,47478421402696e-10	Vav1	17	57279100	57328031	+	3688	protein_coding	- && sp|P27870|VAV_MOUSE Proto-oncogene vav OS=Mus musculus OX=10090 GN=Vav1 PE=1 SV=1 && PF00169:PH domain|PF00018:SH3 domain|PF00621:RhoGEF domain|PF11971:CAMSAP CH domain|PF00017:SH2 domain|PF00130:Phorbol esters/diacylglycerol binding domain (C1 domain)
ENSMUSG00000066952	21,2073923759689	3,53918247600334	2,54957906499807	3,4520699050157e-12	1,48439005915675e-10	Myo1h	5	114289166	114365357	+	5927	protein_coding	- && sp|Q9D6A1|MYO1H_MOUSE Unconventional myosin-Ih OS=Mus musculus OX=10090 GN=Myo1h PE=2 SV=2 && -
ENSMUSG00000005973	796,719101557532	358,282416910231	1,15109957382696	3,51145830240156e-12	1,50738081864982e-10	Rcn1	2	105386291	105399319	-	3196	protein_coding	- && sp|Q05186|RCN1_MOUSE Reticulocalbin-1 OS=Mus musculus OX=10090 GN=Rcn1 PE=1 SV=1 && -
ENSMUSG00000036768	63,240194766699	26,565607604245	1,24820691455642	3,5357189495897e-12	1,51524009395211e-10	Kif15	9	122951046	123018733	+	11020	protein_coding	- && sp|Q6P9L6|KIF15_MOUSE Kinesin-like protein KIF15 OS=Mus musculus OX=10090 GN=Kif15 PE=1 SV=1 && PF00225:Kinesin motor domain|PF15908:Hyaluronan mediated motility receptor C-terminal
ENSMUSG00000026285	21,7158067014819	2,4627697280502	3,18186914588458	3,57575815541655e-12	1,52982352276107e-10	Pdcd1	1	94038305	94052553	-	1930	protein_coding	- && sp|Q02242|PDCD1_MOUSE Programmed cell death protein 1 OS=Mus musculus OX=10090 GN=Pdcd1 PE=1 SV=1 && PF07686:Immunoglobulin V-set domain
ENSMUSG00000026574	227,522208967632	65,0490606496678	1,80439448090622	3,77839608266749e-12	1,61380621946952e-10	Dpt	1	164796644	164824266	+	1724	protein_coding	- && sp|Q9QZZ6|DERM_MOUSE Dermatopontin OS=Mus musculus OX=10090 GN=Dpt PE=1 SV=1 && PF14704:Dermatopontin
ENSMUSG00000099398	71,85809890781	11,7543258070203	2,5819334052951	3,91372005919604e-12	1,6688049887252e-10	Ms4a14	19	11301249	11314454	-	4065	protein_coding	- && sp|Q96JA4|M4A14_HUMAN Membrane-spanning 4-domains subfamily A member 14 OS=Homo sapiens OX=9606 GN=MS4A14 PE=1 SV=2 && PF04103:CD20-like family
ENSMUSG00000047281	409,678248034355	180,996292068234	1,1802911375426	4,16722144990447e-12	1,77392624128375e-10	Sfn	4	133600556	133602168	-	1613	protein_coding	- && sp|O70456|1433S_MOUSE 14-3-3 protein sigma OS=Mus musculus OX=10090 GN=Sfn PE=1 SV=2 && PF00244:14-3-3 protein
ENSMUSG00000020185	32,0062007628311	10,3338950628627	1,64634431749257	4,19174815145752e-12	1,78138799571791e-10	E2f7	10	110745439	110787384	+	9009	protein_coding	- && sp|Q6S7F2|E2F7_MOUSE Transcription factor E2F7 OS=Mus musculus OX=10090 GN=E2f7 PE=1 SV=1 && PF02319:E2F/DP family winged-helix DNA-binding domain
ENSMUSG00000026620	201,207426625633	69,6858552839485	1,52175850393561	4,49768027896202e-12	1,90821581968762e-10	Mark1	1	184896789	184999570	-	4356	protein_coding	- && sp|Q8VHJ5|MARK1_MOUSE Serine/threonine-protein kinase MARK1 OS=Mus musculus OX=10090 GN=Mark1 PE=1 SV=2 && PF02149:Kinase associated domain 1|PF00627:UBA/TS-N domain|PF00069:Protein kinase domain
ENSMUSG00000024669	70,4443801663571	9,18463537861322	2,98779056416914	4,55979408827802e-12	1,93134972231623e-10	Cd5	19	10718143	10738974	-	2069	protein_coding	- && sp|P13379|CD5_MOUSE T-cell surface glycoprotein CD5 OS=Mus musculus OX=10090 GN=Cd5 PE=1 SV=1 && PF00530:Scavenger receptor cysteine-rich domain
ENSMUSG00000096459	294,128520257948	33,1872070558016	3,14518711183233	4,61258278611972e-12	1,95046357813062e-10	Ighv9-3	12	114140692	114141122	-	351	IG_V_gene	- && sp|A0A0J9YVY3|HV741_HUMAN Immunoglobulin heavy variable 7-4-1 OS=Homo sapiens OX=9606 GN=IGHV7-4-1 PE=3 SV=1 && PF07686:Immunoglobulin V-set domain
ENSMUSG00000042489	59,2417637186244	15,264609951343	1,97408056702844	4,6379856523109e-12	1,9579529480137e-10	Clspn	4	126556935	126593903	+	7186	protein_coding	- && sp|Q80YR7|CLSPN_MOUSE Claspin OS=Mus musculus OX=10090 GN=Clspn PE=1 SV=2 && -
ENSMUSG00000035473	3125,11770645029	4344,6786347717	-0,474690603886301	4,80939702751747e-12	2,02695382007425e-10	Galm	17	80127471	80185101	+	2476	protein_coding	- && sp|Q8K157|GALM_MOUSE Galactose mutarotase OS=Mus musculus OX=10090 GN=Galm PE=1 SV=1 && PF01263:Aldose 1-epimerase
ENSMUSG00000040112	1422,90293520395	1880,14789236256	-0,401277431510142	4,94617968531238e-12	2,08115619949276e-10	Mrps35	6	147042764	147073991	+	8631	protein_coding	- && sp|Q8BJZ4|RT35_MOUSE 28S ribosomal protein S35, mitochondrial OS=Mus musculus OX=10090 GN=Mrps35 PE=1 SV=2 && -
ENSMUSG00000061947	905,94417926603	67,869493255751	3,74083155465863	4,98727819457676e-12	2,09498603500241e-10	Serpina10	12	103614786	103631444	-	3498	protein_coding	- && sp|Q8R121|ZPI_MOUSE Protein Z-dependent protease inhibitor OS=Mus musculus OX=10090 GN=Serpina10 PE=1 SV=1 && PF00079:Serpin (serine protease inhibitor)
ENSMUSG00000049130	103,887566818492	20,3968060712677	2,35983897760934	5,26470536414008e-12	2,20788039126112e-10	C5ar1	7	16246743	16259540	-	2570	protein_coding	- && sp|P30993|C5AR1_MOUSE C5a anaphylatoxin chemotactic receptor 1 OS=Mus musculus OX=10090 GN=C5ar1 PE=1 SV=2 && PF00001:7 transmembrane receptor (rhodopsin family)
ENSMUSG00000030745	112,32007865237	25,6751031785141	2,14549208356772	5,46549695294336e-12	2,28831727687707e-10	Il21r	7	125603429	125633570	+	3324	protein_coding	- && sp|Q9JHX3|IL21R_MOUSE Interleukin-21 receptor OS=Mus musculus OX=10090 GN=Il21r PE=2 SV=1 && -
ENSMUSG00000037548	203,055047590382	33,2816200212809	2,62597582355864	5,4980559268538e-12	2,29816932141199e-10	H2-DMb2	17	34143307	34151553	+	1710	protein_coding	- && sp|P35737|DMB_MOUSE Class II histocompatibility antigen, M beta 1 chain OS=Mus musculus OX=10090 GN=H2-DMb1 PE=2 SV=1 && PF07654:Immunoglobulin C1-set domain
ENSMUSG00000020592	928,748168477513	444,447714554038	1,06384742955544	5,55010034342975e-12	2,3161205629893e-10	Sdc1	12	8771323	8793715	+	3809	protein_coding	- && sp|P18828|SDC1_MOUSE Syndecan-1 OS=Mus musculus OX=10090 GN=Sdc1 PE=1 SV=1 && PF01034:Syndecan domain
ENSMUSG00000031934	85,1608400003233	27,5964309382119	1,62641130258747	5,70033881136877e-12	2,3721602968121e-10	Panx1	9	15002128	15045478	-	6030	protein_coding	- && sp|Q9JIP4|PANX1_MOUSE Pannexin-1 OS=Mus musculus OX=10090 GN=Panx1 PE=1 SV=3 && PF00876:Innexin
ENSMUSG00000034311	60,9406101865725	19,7546589848067	1,63654395392912	5,70302522646528e-12	2,3721602968121e-10	Kif4	X	100625737	100727214	+	5514	protein_coding	- && sp|P33174|KIF4_MOUSE Chromosome-associated kinesin KIF4 OS=Mus musculus OX=10090 GN=Kif4 PE=1 SV=3 && PF00225:Kinesin motor domain
ENSMUSG00000025422	114,368054791429	35,619772517835	1,67543010512214	5,71546235099419e-12	2,37345529538186e-10	Agap2	10	127075284	127093169	+	5941	protein_coding	- && sp|Q3UHD9|AGAP2_MOUSE Arf-GAP with GTPase, ANK repeat and PH domain-containing protein 2 OS=Mus musculus OX=10090 GN=Agap2 PE=1 SV=1 && -
ENSMUSG00000015745	581,451794540053	261,605913456785	1,14866250429933	5,79530395895339e-12	2,40269149151657e-10	Plekho1	3	95988429	95996001	-	2172	protein_coding	- && sp|Q9JIY0|PKHO1_MOUSE Pleckstrin homology domain-containing family O member 1 OS=Mus musculus OX=10090 GN=Plekho1 PE=1 SV=1 && -
ENSMUSG00000051262	190,534187766331	320,62152827719	-0,747620217708829	5,81208039332299e-12	2,40572875597447e-10	Nat8f3	6	85732513	85765754	-	3134	protein_coding	- && sp|E0CYR6|NT8F7_MOUSE N-acetyltransferase family 8 member 7 OS=Mus musculus OX=10090 GN=Nat8f7 PE=1 SV=1 && PF00583:Acetyltransferase (GNAT) family
ENSMUSG00000032344	58,1329086337502	20,9542031271792	1,44909498002532	5,86840723096147e-12	2,4251002349246e-10	Mb21d1	9	78430526	78443237	-	4126	protein_coding	- && sp|Q8C6L5|CGAS_MOUSE Cyclic GMP-AMP synthase OS=Mus musculus OX=10090 GN=Cgas PE=1 SV=1 && PF03281:Mab-21 protein
ENSMUSG00000057335	479,588154308104	250,399268679295	0,934503343006981	6,0539405824792e-12	2,49771655539044e-10	Cep170	1	176733653	176814067	-	18049	protein_coding	- && sp|Q6A065|CE170_MOUSE Centrosomal protein of 170 kDa OS=Mus musculus OX=10090 GN=Cep170 PE=1 SV=2 && PF00498:FHA domain|PF15308:CEP170 C-terminus
ENSMUSG00000046623	53,6398804978648	4,78026856655291	3,50961231435822	6,11694698979495e-12	2,5196278733369e-10	Gjb4	4	127351086	127354081	-	1446	protein_coding	- && sp|Q02738|CXB4_MOUSE Gap junction beta-4 protein OS=Mus musculus OX=10090 GN=Gjb4 PE=1 SV=1 && PF00029:Connexin
ENSMUSG00000030474	115,343997206459	43,1912506842093	1,41359217358706	6,37003865210794e-12	2,61963980497673e-10	Siglece	7	43651070	43660161	-	1849	protein_coding	- && sp|Q91Y57|SIG12_MOUSE Sialic acid-binding Ig-like lectin 12 OS=Mus musculus OX=10090 GN=Siglec12 PE=1 SV=3 && PF13927:Immunoglobulin domain|PF07686:Immunoglobulin V-set domain
ENSMUSG00000029413	818,71161782205	405,82628090576	1,01137326668946	6,52744093355005e-12	2,6772016422129e-10	Naaa	5	92257659	92278170	-	3721	protein_coding	- && sp|Q9D7V9|NAAA_MOUSE N-acylethanolamine-hydrolyzing acid amidase OS=Mus musculus OX=10090 GN=Naaa PE=1 SV=2 && PF02275:Linear amide C-N hydrolases, choloylglycine hydrolase family|PF15508:beta subunit of N-acylethanolamine-hydrolyzing acid amidase
ENSMUSG00000024176	43,7704538118836	11,8799302941801	1,89959282907817	6,53104266111806e-12	2,6772016422129e-10	Sox8	17	25565892	25570686	-	3118	protein_coding	- && sp|Q04886|SOX8_MOUSE Transcription factor SOX-8 OS=Mus musculus OX=10090 GN=Sox8 PE=2 SV=2 && PF00505:HMG (high mobility group) box|PF12444:Sox developmental protein N terminal
ENSMUSG00000028480	207,117212186832	62,3674005662036	1,72766716154129	6,55023227555267e-12	2,6807510097503e-10	Glipr2	4	43957401	43979118	+	2320	protein_coding	- && sp|Q9CYL5|GAPR1_MOUSE Golgi-associated plant pathogenesis-related protein 1 OS=Mus musculus OX=10090 GN=Glipr2 PE=1 SV=3 && -
ENSMUSG00000054342	111,45653230584	22,9073067879628	2,27306300742638	6,80214048317338e-12	2,77937862182442e-10	Kcnn4	7	24370263	24386690	+	5115	protein_coding	- && sp|O89109|KCNN4_MOUSE Intermediate conductance calcium-activated potassium channel protein 4 OS=Mus musculus OX=10090 GN=Kcnn4 PE=2 SV=1 && -
ENSMUSG00000002699	154,319867186509	49,5760034892379	1,64385274779802	6,87896438976594e-12	2,8062647036199e-10	Lcp2	11	34046920	34092295	+	4459	protein_coding	- && sp|Q60787|LCP2_MOUSE Lymphocyte cytosolic protein 2 OS=Mus musculus OX=10090 GN=Lcp2 PE=1 SV=2 && PF00017:SH2 domain|PF07647:SAM domain (Sterile alpha motif)
ENSMUSG00000074151	530,739653900514	180,2901018713	1,55533180398728	7,02379704992458e-12	2,86076444324608e-10	Nlrc5	8	94434356	94527272	+	8493	protein_coding	- && sp|C3VPR6|NLRC5_MOUSE Protein NLRC5 OS=Mus musculus OX=10090 GN=Nlrc5 PE=1 SV=2 && PF05729:NACHT domain|PF18461:Atypical caspase recruitment domain|PF17776:NLRC4 helical domain HD2
ENSMUSG00000042292	658,810321753088	427,250094869146	0,623140834295397	7,57973208206204e-12	3,08226293739571e-10	Mkl1	15	81012281	81190757	-	6114	protein_coding	- && sp|Q8K4J6|MRTFA_MOUSE Myocardin-related transcription factor A OS=Mus musculus OX=10090 GN=Mrtfa PE=1 SV=2 && -
ENSMUSG00000053329	4198,09653907587	5428,683964205	-0,370771865888866	7,71325749316406e-12	3,13155793853245e-10	D10Jhu81e	10	78162066	78169782	-	2527	protein_coding	- && sp|Q9D172|GAL3A_MOUSE Glutamine amidotransferase-like class 1 domain-containing protein 3A, mitochondrial OS=Mus musculus OX=10090 GN=Gatd3a PE=1 SV=1 && -
ENSMUSG00000041949	278,656554174207	430,905758861999	-0,628451147434507	7,81803287511788e-12	3,16904211574842e-10	Tango6	8	106683068	106851439	+	7043	protein_coding	- && sp|Q8C3S2|TNG6_MOUSE Transport and Golgi organization protein 6 homolog OS=Mus musculus OX=10090 GN=Tango6 PE=1 SV=1 && PF10363:Required for nuclear transport of RNA pol II C-terminus 1|PF10304:Required for nuclear transport of RNA pol II C-terminus 2
ENSMUSG00000055612	60,7625088298936	21,6304785349999	1,48303496546366	7,92250170756964e-12	3,20628304400466e-10	Cdca7	2	72476159	72486893	+	3202	protein_coding	- && sp|Q9D0M2|CDCA7_MOUSE Cell division cycle-associated protein 7 OS=Mus musculus OX=10090 GN=Cdca7 PE=1 SV=1 && PF10497:Zinc-finger domain of monoamine-oxidase A repressor R1
ENSMUSG00000030022	704,347132989429	547,309018531599	0,363331080264053	8,27179237468446e-12	3,34232931253917e-10	Adamts9	6	92772699	92943492	-	15048	protein_coding	- && sp|Q9P2N4|ATS9_HUMAN A disintegrin and metalloproteinase with thrombospondin motifs 9 OS=Homo sapiens OX=9606 GN=ADAMTS9 PE=1 SV=4 && PF01562:Reprolysin family propeptide|PF17771:ADAM cysteine-rich domain|PF05986:ADAM-TS Spacer 1|PF01421:Reprolysin (M12B) family zinc metalloprotease|PF08685:GON domain|PF00090:Thrombospondin type 1 domain
ENSMUSG00000096452	20,2146976779951	1,00783909596708	4,14195798958126	8,2849478189047e-12	3,34233964624466e-10	Ighv1-77	12	115861867	115862355	-	406	IG_V_gene	- && sp|P06327|HVM52_MOUSE Ig heavy chain V region VH558 A1/A4 OS=Mus musculus OX=10090 GN=Gm5629 PE=2 SV=1 && PF07686:Immunoglobulin V-set domain
ENSMUSG00000054555	269,745645901434	100,416426142784	1,42146896617095	8,55604565256581e-12	3,4427227291397e-10	Adam12	7	133883199	134232146	-	10573	protein_coding	- && sp|Q61824|ADA12_MOUSE Disintegrin and metalloproteinase domain-containing protein 12 OS=Mus musculus OX=10090 GN=Adam12 PE=1 SV=2 && PF08516:ADAM cysteine-rich|PF00200:Disintegrin|PF01421:Reprolysin (M12B) family zinc metalloprotease|PF01562:Reprolysin family propeptide
ENSMUSG00000013921	87,7848199809754	37,1055582175384	1,25083544164373	8,56082451109927e-12	3,4427227291397e-10	Clip3	7	30291728	30308367	+	3935	protein_coding	- && sp|B9EHT4|CLIP3_MOUSE CAP-Gly domain-containing linker protein 3 OS=Mus musculus OX=10090 GN=Clip3 PE=1 SV=1 && PF12796:Ankyrin repeats (3 copies)|PF01302:CAP-Gly domain
ENSMUSG00000028071	58,4391726671677	13,0100052571436	2,18676200675242	8,82832803715289e-12	3,54469903018555e-10	Sh2d2a	3	87846755	87855722	+	5939	protein_coding	- && sp|Q9QXK9|SH22A_MOUSE SH2 domain-containing protein 2A OS=Mus musculus OX=10090 GN=Sh2d2a PE=1 SV=1 && PF00017:SH2 domain
ENSMUSG00000005057	105,046977955638	36,1739768076671	1,53684177886749	9,05293576122225e-12	3,62915799586888e-10	Sh2b2	5	136218147	136246556	-	5406	protein_coding	- && sp|Q9JID9|SH2B2_MOUSE SH2B adapter protein 2 OS=Mus musculus OX=10090 GN=Sh2b2 PE=1 SV=2 && PF00169:PH domain|PF00017:SH2 domain|PF08916:Phenylalanine zipper
ENSMUSG00000052353	59,0821332374531	14,0194647968375	2,05811686836835	9,22739190248074e-12	3,69327811744575e-10	Cemip	7	83932857	84086502	-	12232	protein_coding	- && sp|Q8BI06|CEMIP_MOUSE Cell migration-inducing and hyaluronan-binding protein OS=Mus musculus OX=10090 GN=Cemip PE=1 SV=4 && -
ENSMUSG00000016262	164,051472428049	65,2620625325338	1,32626272927788	9,36725265997588e-12	3,73775476585568e-10	Sertad4	1	192844488	192855756	-	3850	protein_coding	- && sp|A7DTG3|SRTD4_MOUSE SERTA domain-containing protein 4 OS=Mus musculus OX=10090 GN=Sertad4 PE=2 SV=1 && -
ENSMUSG00000022146	1004,68672668262	260,308732915305	1,94585709619332	9,36788003070365e-12	3,73775476585568e-10	Osmr	15	6813577	6874969	-	12113	protein_coding	- && sp|O70458|OSMR_MOUSE Oncostatin-M-specific receptor subunit beta OS=Mus musculus OX=10090 GN=Osmr PE=1 SV=1 && PF17971:Leukemia inhibitory factor receptor D2 domain|PF00041:Fibronectin type III domain
ENSMUSG00000028186	8,46319996207185	0,141719901404575	4,96292895757749	9,53340453482204e-12	3,79395180326185e-10	Uox	3	146570426	146632305	+	5007	protein_coding	- && sp|P25688|URIC_MOUSE Uricase OS=Mus musculus OX=10090 GN=Uox PE=1 SV=2 && PF01014:Uricase
ENSMUSG00000018822	37,9842570495707	7,44879576453141	2,39123329210933	9,53853376055777e-12	3,79395180326185e-10	Sfrp5	19	42197971	42202252	-	1900	protein_coding	- && sp|Q9WU66|SFRP5_MOUSE Secreted frizzled-related protein 5 OS=Mus musculus OX=10090 GN=Sfrp5 PE=2 SV=1 && PF01759:UNC-6/NTR/C345C module|PF01392:Fz domain
ENSMUSG00000035458	27,0813168958869	7,59594641122118	1,81257300653528	9,82528287670748e-12	3,90190953056889e-10	Tnni3	7	4518305	4524229	-	2063	protein_coding	- && sp|P48787|TNNI3_MOUSE Troponin I, cardiac muscle OS=Mus musculus OX=10090 GN=Tnni3 PE=1 SV=2 && PF00992:Troponin|PF11636:Troponin I residues 1-32
ENSMUSG00000051242	51,4055704920017	11,2011855489016	2,1908587304767	1,05937098443451e-11	4,20052146102255e-10	Pcdhb9	18	37400855	37403909	+	3055	protein_coding	- && sp|Q9Y5E5|PCDB4_HUMAN Protocadherin beta-4 OS=Homo sapiens OX=9606 GN=PCDHB4 PE=2 SV=1 && PF00028:Cadherin domain|PF08266:Cadherin-like|PF16492:Cadherin cytoplasmic C-terminal
ENSMUSG00000026568	5738,33879502904	7408,45092574181	-0,368448253447942	1,079507632731e-11	4,27370860012446e-10	Mpc2	1	165460637	165481214	+	7344	protein_coding	- && sp|Q9D023|MPC2_MOUSE Mitochondrial pyruvate carrier 2 OS=Mus musculus OX=10090 GN=Mpc2 PE=1 SV=1 && -
ENSMUSG00000004988	283,047821504232	616,46124432279	-1,12392190931765	1,09184121231943e-11	4,31582451875829e-10	Fxyd4	6	117933559	117937692	-	1957	protein_coding	- && sp|Q9D2W0|FXYD4_MOUSE FXYD domain-containing ion transport regulator 4 OS=Mus musculus OX=10090 GN=Fxyd4 PE=3 SV=1 && PF02038:ATP1G1/PLM/MAT8 family
ENSMUSG00000038967	6231,00961307335	8473,69565489291	-0,443240334573529	1,13247323524503e-11	4,46949436843372e-10	Pdk2	11	95026258	95041354	-	3163	protein_coding	- && sp|Q9JK42|PDK2_MOUSE [Pyruvate dehydrogenase (acetyl-transferring)] kinase isozyme 2, mitochondrial OS=Mus musculus OX=10090 GN=Pdk2 PE=1 SV=2 && PF10436:Mitochondrial branched-chain alpha-ketoacid dehydrogenase kinase|PF02518:Histidine kinase-, DNA gyrase B-, and HSP90-like ATPase
ENSMUSG00000076934	892,516409074766	63,1442814649974	3,81990671205688	1,14510329938506e-11	4,5123451376387e-10	Iglv1	16	19085017	19085500	-	391	IG_V_gene	- && sp|P01726|LV1D_MOUSE Ig lambda-1 chain V region H2020 OS=Mus musculus OX=10090 PE=1 SV=1 && PF07686:Immunoglobulin V-set domain
ENSMUSG00000023886	1013,08599992208	190,535928170259	2,41010057483737	1,18467865594136e-11	4,66107880458166e-10	Smoc2	17	14279506	14404790	+	2832	protein_coding	- && sp|Q8CD91|SMOC2_MOUSE SPARC-related modular calcium-binding protein 2 OS=Mus musculus OX=10090 GN=Smoc2 PE=1 SV=1 && PF00086:Thyroglobulin type-1 repeat|PF10591:Secreted protein acidic and rich in cysteine Ca binding region|PF16597:Thyroglobulin_1 repeat associated disordered domain|PF07648:Kazal-type serine protease inhibitor domain
ENSMUSG00000076612	2115,85542524903	47,6731290354392	5,47055658422939	1,24564100187314e-11	4,89336996044483e-10	Ighg2c	12	113285325	113288932	-	1326	IG_C_gene	- && sp|P01865|GCAM_MOUSE Ig gamma-2A chain C region, membrane-bound form OS=Mus musculus OX=10090 GN=Igh-1a PE=1 SV=3 && PF07654:Immunoglobulin C1-set domain
ENSMUSG00000039450	3104,16495721317	4531,9727343001	-0,545870292010414	1,25624655888685e-11	4,9274287215753e-10	Dcxr	11	120725399	120727281	-	1144	protein_coding	- && sp|Q91X52|DCXR_MOUSE L-xylulose reductase OS=Mus musculus OX=10090 GN=Dcxr PE=1 SV=2 && PF00106:short chain dehydrogenase
ENSMUSG00000017466	2747,29753542245	1231,58212936072	1,15727878778091	1,33588066800499e-11	5,23171973611308e-10	Timp2	11	118301069	118355740	-	3896	protein_coding	- && sp|P30121|TIMP2_RAT Metalloproteinase inhibitor 2 OS=Rattus norvegicus OX=10116 GN=Timp2 PE=1 SV=3 && PF00965:Tissue inhibitor of metalloproteinase
ENSMUSG00000031662	107,890788410502	33,9182789539185	1,67145403639839	1,34584389688825e-11	5,2626424330549e-10	Snx20	8	88626563	88636128	-	6439	protein_coding	- && sp|Q9D2Y5|SNX20_MOUSE Sorting nexin-20 OS=Mus musculus OX=10090 GN=Snx20 PE=1 SV=2 && -
ENSMUSG00000040751	100,377394140164	31,9358300882779	1,64284522727751	1,39416689666711e-11	5,44323811680336e-10	Lat2	5	134600022	134615025	-	2621	protein_coding	- && sp|Q9JHL0|NTAL_MOUSE Linker for activation of T-cells family member 2 OS=Mus musculus OX=10090 GN=Lat2 PE=1 SV=1 && PF15703:Linker for activation of T-cells family member 2
ENSMUSG00000040061	175,28628166664	60,8999910539161	1,51546159847275	1,40105528302915e-11	5,46175548005974e-10	Plcb2	2	118707517	118728438	-	6597	protein_coding	- && sp|A3KGF7|PLCB2_MOUSE 1-phosphatidylinositol 4,5-bisphosphate phosphodiesterase beta-2 OS=Mus musculus OX=10090 GN=Plcb2 PE=1 SV=1 && PF09279:Phosphoinositide-specific phospholipase C, efhand-like|PF08703:PLC-beta C terminal|PF00388:Phosphatidylinositol-specific phospholipase C, X domain|PF00168:C2 domain|PF00387:Phosphatidylinositol-specific phospholipase C, Y domain
novel,506	129,711177184738	58,7095291657282	1,14696762976707	1,4174315948796e-11	5,51714658704208e-10	-	4	149433648	149439197	-	5550	-	- && sp|P11227|POL_MLVRD Gag-Pol polyprotein OS=Radiation murine leukemia virus OX=11787 GN=pol PE=3 SV=2 && PF01140:Matrix protein (MA), p15
ENSMUSG00000046223	217,87502110168	101,956392849194	1,09006607224727	1,51681533587361e-11	5,89496964732803e-10	Plaur	7	24462484	24475968	+	2617	protein_coding	- && sp|P35456|UPAR_MOUSE Urokinase plasminogen activator surface receptor OS=Mus musculus OX=10090 GN=Plaur PE=1 SV=1 && PF00021:u-PAR/Ly-6 domain
ENSMUSG00000021880	105,62474415549	39,2185406173694	1,43462613070056	1,53730860579709e-11	5,96550729712966e-10	Rnase6	14	51123908	51132187	+	2667	protein_coding	- && sp|Q9D244|RNAS6_MOUSE Ribonuclease K6 OS=Mus musculus OX=10090 GN=Rnase6 PE=1 SV=2 && PF00074:Pancreatic ribonuclease
ENSMUSG00000048779	204,232494270889	93,3779757387325	1,1193686920866	1,62975167520744e-11	6,31460557748563e-10	P2ry6	7	100937630	100974649	-	2887	protein_coding	- && sp|Q9ERK9|P2RY6_MOUSE P2Y purinoceptor 6 OS=Mus musculus OX=10090 GN=P2ry6 PE=2 SV=1 && PF00001:7 transmembrane receptor (rhodopsin family)
ENSMUSG00000004933	64,9599865240414	22,3562924506202	1,53173192200484	1,63978432388644e-11	6,34382215028164e-10	Matk	10	81252935	81263365	+	4594	protein_coding	- && sp|P41242|MATK_MOUSE Megakaryocyte-associated tyrosine-protein kinase OS=Mus musculus OX=10090 GN=Matk PE=1 SV=2 && PF00017:SH2 domain|PF00018:SH3 domain
ENSMUSG00000028393	1677,6180748423	2257,20637487629	-0,427251691170572	1,67114058988127e-11	6,45531940152013e-10	Alad	4	62509169	62519918	-	1871	protein_coding	- && sp|P10518|HEM2_MOUSE Delta-aminolevulinic acid dehydratase OS=Mus musculus OX=10090 GN=Alad PE=1 SV=1 && PF00490:Delta-aminolevulinic acid dehydratase
ENSMUSG00000046410	127,10667194602	51,0556428282051	1,3005201480912	1,6752080025597e-11	6,4612265019939e-10	Kcnk6	7	29221926	29232515	-	4151	protein_coding	- && sp|Q9Y257|KCNK6_HUMAN Potassium channel subfamily K member 6 OS=Homo sapiens OX=9606 GN=KCNK6 PE=1 SV=1 && PF07885:Ion channel
ENSMUSG00000015854	18,1973412522806	0,147846228392381	6,06489393055177	1,68309361283757e-11	6,48182012229851e-10	Cd5l	3	87357881	87371073	+	2036	protein_coding	- && sp|Q9QWK4|CD5L_MOUSE CD5 antigen-like OS=Mus musculus OX=10090 GN=Cd5l PE=1 SV=3 && PF00530:Scavenger receptor cysteine-rich domain
ENSMUSG00000063193	33,6715217860894	7,02261741462799	2,29024566430441	1,68988121312092e-11	6,49812932948733e-10	Cd300lb	11	114922781	114934386	-	2917	protein_coding	- && sp|Q3U497|CLM7_MOUSE CMRF35-like molecule 7 OS=Mus musculus OX=10090 GN=Cd300lb PE=1 SV=2 && PF07686:Immunoglobulin V-set domain
ENSMUSG00000029659	26,8839888056663	2,55687275296438	3,36153189007757	1,74337433877725e-11	6,69371601325997e-10	Medag	5	149411749	149431723	+	3956	protein_coding	- && sp|Q14BA6|MEDAG_MOUSE Mesenteric estrogen-dependent adipogenesis protein OS=Mus musculus OX=10090 GN=Medag PE=2 SV=2 && -
ENSMUSG00000042804	327,412924560537	98,1550535465771	1,7317516218956	1,76206678809913e-11	6,7552970117246e-10	Gpr153	4	152274232	152285337	+	3909	protein_coding	- && sp|Q8K0Z9|GP153_MOUSE Probable G-protein coupled receptor 153 OS=Mus musculus OX=10090 GN=Gpr153 PE=2 SV=2 && PF00001:7 transmembrane receptor (rhodopsin family)
ENSMUSG00000041189	363,786622317151	134,17752223843	1,43417388372782	1,7843477002614e-11	6,83042933200814e-10	Chrnb1	11	69784036	69795943	-	2531	protein_coding	- && sp|P09690|ACHB_MOUSE Acetylcholine receptor subunit beta OS=Mus musculus OX=10090 GN=Chrnb1 PE=2 SV=1 && PF02931:Neurotransmitter-gated ion-channel ligand binding domain|PF02932:Neurotransmitter-gated ion-channel transmembrane region
ENSMUSG00000078942	81,3833890837324	25,1318819362986	1,68666218678051	1,7935314435237e-11	6,8552757396906e-10	Naip6	13	100281121	100317674	-	6827	protein_coding	- && sp|Q9JIB6|BIR1F_MOUSE Baculoviral IAP repeat-containing protein 1f OS=Mus musculus OX=10090 GN=Naip6 PE=1 SV=2 && PF00653:Inhibitor of Apoptosis domain|PF17779:NOD2 winged helix domain|PF05729:NACHT domain|PF17889:NLRC4 helical domain
ENSMUSG00000029445	632,582770469428	3031,59455882332	-2,26070937151005	1,81722755094629e-11	6,93543396355154e-10	Hpd	5	123171807	123182727	-	2128	protein_coding	- && sp|P49429|HPPD_MOUSE 4-hydroxyphenylpyruvate dioxygenase OS=Mus musculus OX=10090 GN=Hpd PE=1 SV=3 && PF00903:Glyoxalase/Bleomycin resistance protein/Dioxygenase superfamily
ENSMUSG00000030116	84,1557805290933	7,64525115292016	3,42512821300763	1,8340674758395e-11	6,98922480014527e-10	Mfap5	6	122505845	122529290	+	3589	protein_coding	- && sp|Q9QZJ6|MFAP5_MOUSE Microfibrillar-associated protein 5 OS=Mus musculus OX=10090 GN=Mfap5 PE=1 SV=1 && -
ENSMUSG00000024691	195,496058223355	80,9139567198255	1,27968408843387	1,9267214580228e-11	7,33133354789662e-10	Fam111a	19	12545740	12589768	+	4125	protein_coding	- && sp|Q9D2L9|F111A_MOUSE Serine protease FAM111A OS=Mus musculus OX=10090 GN=Fam111a PE=2 SV=1 && PF13365:Trypsin-like peptidase domain
ENSMUSG00000025461	24,3954459653158	1,65210671710093	3,99906184754433	2,05970666424031e-11	7,82565564849272e-10	Cd163l1	7	140218267	140231145	+	3851	protein_coding	- && sp|Q4G0T1|SRCRM_HUMAN Scavenger receptor cysteine-rich domain-containing protein SCART1 OS=Homo sapiens OX=9606 PE=1 SV=2 && PF00530:Scavenger receptor cysteine-rich domain
ENSMUSG00000079547	776,370396665446	396,250690287991	0,971838466114178	2,09245954011697e-11	7,93824889019637e-10	H2-DMb1	17	34153072	34160230	+	1485	protein_coding	- && sp|P35737|DMB_MOUSE Class II histocompatibility antigen, M beta 1 chain OS=Mus musculus OX=10090 GN=H2-DMb1 PE=2 SV=1 && PF00969:Class II histocompatibility antigen, beta domain|PF07654:Immunoglobulin C1-set domain
ENSMUSG00000021754	2232,74125684719	1426,28741260918	0,646736380612739	2,10454517853964e-11	7,97221756918229e-10	Map3k1	13	111746428	111808993	-	7447	protein_coding	- && sp|P53349|M3K1_MOUSE Mitogen-activated protein kinase kinase kinase 1 OS=Mus musculus OX=10090 GN=Map3k1 PE=1 SV=3 && PF00069:Protein kinase domain
ENSMUSG00000091345	57,1973835372159	8,54512976149807	2,69963069156777	2,14803236748451e-11	8,12486061614943e-10	Col6a5	9	105856078	105960643	-	9413	protein_coding	- && sp|A6H584|CO6A5_MOUSE Collagen alpha-5(VI) chain OS=Mus musculus OX=10090 GN=Col6a5 PE=1 SV=4 && PF00092:von Willebrand factor type A domain|PF01391:Collagen triple helix repeat (20 copies)
ENSMUSG00000026494	339,815566810755	170,782235921391	0,990444269415891	2,1591916063675e-11	8,15495274950908e-10	Kif26b	1	178529125	178939200	+	14696	protein_coding	- && sp|Q7TNC6|KI26B_MOUSE Kinesin-like protein KIF26B OS=Mus musculus OX=10090 GN=Kif26b PE=1 SV=3 && -
ENSMUSG00000047501	1014,20441363564	439,980724264073	1,20339934178526	2,16273315585772e-11	8,15622743933542e-10	Cldn4	5	134945119	134946934	-	1816	protein_coding	- && sp|O35054|CLD4_MOUSE Claudin-4 OS=Mus musculus OX=10090 GN=Cldn4 PE=1 SV=1 && PF00822:PMP-22/EMP/MP20/Claudin family
novel,324	72,6268824766577	11,3099294321656	2,65830642184804	2,22760389981309e-11	8,38844450793521e-10	-	18	26003026	26008156	-	874	-	- && - && -
ENSMUSG00000029275	20,8489866880554	3,35988178418279	2,66169486676817	2,23338885529458e-11	8,39780601187281e-10	Gfi1	5	107716657	107726036	-	3187	protein_coding	- && sp|P70338|GFI1_MOUSE Zinc finger protein Gfi-1 OS=Mus musculus OX=10090 GN=Gfi1 PE=1 SV=2 && -
ENSMUSG00000038252	429,401375060508	281,996608892714	0,608135785125459	2,51266864323821e-11	9,43399601508434e-10	Ncapd2	6	125168007	125191701	-	6267	protein_coding	- && sp|Q8K2Z4|CND1_MOUSE Condensin complex subunit 1 OS=Mus musculus OX=10090 GN=Ncapd2 PE=1 SV=2 && PF12922:non-SMC mitotic condensation complex subunit 1, N-term|PF12717:non-SMC mitotic condensation complex subunit 1
ENSMUSG00000026074	1915,82024538539	1303,1637148741	0,557421921982026	2,63864003334352e-11	9,89237418097095e-10	Map4k4	1	39900913	40026310	+	9579	protein_coding	- && sp|P97820|M4K4_MOUSE Mitogen-activated protein kinase kinase kinase kinase 4 OS=Mus musculus OX=10090 GN=Map4k4 PE=1 SV=1 && PF00069:Protein kinase domain|PF00780:CNH domain
ENSMUSG00000058952	983,05826569831	234,732361473052	2,06397462382553	2,66672785016874e-11	9,98297414027873e-10	Cfi	3	129835884	129875332	+	2220	protein_coding	- && sp|Q61129|CFAI_MOUSE Complement factor I OS=Mus musculus OX=10090 GN=Cfi PE=1 SV=3 && PF07648:Kazal-type serine protease inhibitor domain|PF00530:Scavenger receptor cysteine-rich domain|PF00089:Trypsin|PF00057:Low-density lipoprotein receptor domain class A
ENSMUSG00000029070	1168,61034374407	503,409130430267	1,21365830258811	2,69134370535579e-11	1,00603297156442e-09	Mxra8	4	155839680	155844088	+	2918	protein_coding	- && sp|Q9DBV4|MXRA8_MOUSE Matrix remodeling-associated protein 8 OS=Mus musculus OX=10090 GN=Mxra8 PE=1 SV=1 && PF07686:Immunoglobulin V-set domain
ENSMUSG00000038071	92,3534924330697	23,6835713780844	1,9590373823961	2,70886945415412e-11	1,01109942558574e-09	Npy6r	18	44270127	44277700	+	2567	protein_coding	- && sp|Q61212|NPY6R_MOUSE Neuropeptide Y receptor type 6 OS=Mus musculus OX=10090 GN=Npy6r PE=2 SV=1 && PF00001:7 transmembrane receptor (rhodopsin family)
ENSMUSG00000037443	4209,9862340248	2255,93074707426	0,899433717767647	2,74120861367912e-11	1,0203127220148e-09	Cep85	4	134129858	134187112	-	5269	protein_coding	- && sp|Q8BMK0|CEP85_MOUSE Centrosomal protein of 85 kDa OS=Mus musculus OX=10090 GN=Cep85 PE=1 SV=2 && -
ENSMUSG00000031799	2928,14274420905	1826,98277324443	0,680799654053571	2,74156938190653e-11	1,0203127220148e-09	Tpm4	8	72134975	72153142	+	2203	protein_coding	- && sp|Q6IRU2|TPM4_MOUSE Tropomyosin alpha-4 chain OS=Mus musculus OX=10090 GN=Tpm4 PE=1 SV=3 && PF00261:Tropomyosin
ENSMUSG00000076498	86,3478199073898	22,1234592121174	1,98107099857111	2,8368665837698e-11	1,05423760228385e-09	Trbc2	6	41546730	41548352	+	692	TR_C_gene	- && sp|P01851|TCB2_MOUSE T-cell receptor beta-2 chain C region OS=Mus musculus OX=10090 PE=1 SV=1 && PF07654:Immunoglobulin C1-set domain
ENSMUSG00000025743	1278,25221122106	699,707326447532	0,868806142765178	2,97960980066889e-11	1,1052973107684e-09	Sdc3	4	130792537	130826319	+	5989	protein_coding	- && sp|Q64519|SDC3_MOUSE Syndecan-3 OS=Mus musculus OX=10090 GN=Sdc3 PE=1 SV=2 && PF01034:Syndecan domain
ENSMUSG00000034833	21,376083233974	4,42933262928704	2,26395563328634	2,98294803778242e-11	1,1052973107684e-09	Tespa1	10	130322870	130364111	+	6294	protein_coding	- && - && -
ENSMUSG00000032231	2414,81171176369	1167,86440310382	1,04815911152083	3,32433066266604e-11	1,23000234518643e-09	Anxa2	9	69453620	69491795	+	3731	protein_coding	- && sp|P07356|ANXA2_MOUSE Annexin A2 OS=Mus musculus OX=10090 GN=Anxa2 PE=1 SV=2 && PF00191:Annexin
ENSMUSG00000073492	19,8438154532384	2,42861709331291	3,01690845373203	3,35243115293104e-11	1,23859923699583e-09	Gm10521	1	171895664	171898237	+	2574	protein_coding	- && - && -
ENSMUSG00000000627	18,9098050408522	2,06456191302661	3,13515503977085	3,41928719483115e-11	1,26146920045828e-09	Sema4f	6	82911885	82939769	-	5290	protein_coding	- && sp|Q9Z123|SEM4F_MOUSE Semaphorin-4F OS=Mus musculus OX=10090 GN=Sema4f PE=1 SV=2 && PF01437:Plexin repeat|PF01403:Sema domain
ENSMUSG00000074736	11,1737009470438	0	5,8901117240918	3,48375222726073e-11	1,28339213744065e-09	Syndig1	2	149829211	150004392	+	2463	protein_coding	- && sp|A2ANU3|SYNG1_MOUSE Synapse differentiation-inducing gene protein 1 OS=Mus musculus OX=10090 GN=Syndig1 PE=1 SV=1 && PF04505:Interferon-induced transmembrane protein
ENSMUSG00000036103	940,88515352808	430,752934503727	1,1261183071062	3,49513842864157e-11	1,28553178669562e-09	Colec12	18	9707648	9877995	+	3322	protein_coding	- && sp|Q8K4Q8|COL12_MOUSE Collectin-12 OS=Mus musculus OX=10090 GN=Colec12 PE=1 SV=1 && PF00059:Lectin C-type domain|PF01391:Collagen triple helix repeat (20 copies)
ENSMUSG00000049555	340,770068106063	529,535546895504	-0,637266798607802	3,49966030868976e-11	1,28553178669562e-09	Tmie	9	110865711	110880113	-	3094	protein_coding	- && sp|Q8K467|TMIE_MOUSE Transmembrane inner ear expressed protein OS=Mus musculus OX=10090 GN=Tmie PE=1 SV=1 && PF16038:TMIE protein
ENSMUSG00000037759	22,3512968711361	6,48543674289018	1,73131624648098	3,5247148389102e-11	1,29286946598412e-09	Ptger2	14	44988195	45003820	+	5193	protein_coding	- && sp|Q62053|PE2R2_MOUSE Prostaglandin E2 receptor EP2 subtype OS=Mus musculus OX=10090 GN=Ptger2 PE=2 SV=1 && PF00001:7 transmembrane receptor (rhodopsin family)
ENSMUSG00000027424	452,264180164716	602,437838985827	-0,416435703859679	3,80006536738876e-11	1,39186279125537e-09	Mgme1	2	144270663	144281227	+	3348	protein_coding	- && sp|Q9CXC3|MGME1_MOUSE Mitochondrial genome maintenance exonuclease 1 OS=Mus musculus OX=10090 GN=Mgme1 PE=2 SV=1 && PF12705:PD-(D/E)XK nuclease superfamily
ENSMUSG00000039960	242,334969281335	98,849940647648	1,29053642420523	3,86045563607778e-11	1,41195055563213e-09	Rhou	8	123653929	123663884	+	3806	protein_coding	- && sp|Q9EQT3|RHOU_MOUSE Rho-related GTP-binding protein RhoU OS=Mus musculus OX=10090 GN=Rhou PE=2 SV=1 && -
ENSMUSG00000020272	359,388191976746	207,218599010937	0,792036963096653	3,88564356269563e-11	1,41912399615466e-09	Stk10	11	32533305	32624587	+	5187	protein_coding	- && sp|O55098|STK10_MOUSE Serine/threonine-protein kinase 10 OS=Mus musculus OX=10090 GN=Stk10 PE=1 SV=2 && -
ENSMUSG00000012428	127,906253046248	42,7605824176116	1,56962197843064	3,90281985899739e-11	1,42335504771687e-09	Steap4	5	7960457	7982213	+	3155	protein_coding	- && sp|Q923B6|STEA4_MOUSE Metalloreductase STEAP4 OS=Mus musculus OX=10090 GN=Steap4 PE=1 SV=1 && PF01794:Ferric reductase like transmembrane component|PF03807:NADP oxidoreductase coenzyme F420-dependent
ENSMUSG00000039153	106,344280657728	30,8197864335865	1,76843386998143	3,9916699699091e-11	1,45367597645216e-09	Runx2	17	44495987	44814797	-	8837	protein_coding	- && sp|Q08775|RUNX2_MOUSE Runt-related transcription factor 2 OS=Mus musculus OX=10090 GN=Runx2 PE=1 SV=2 && -
ENSMUSG00000056529	111,583677649761	26,7041216900117	2,07354565980256	4,01750602645619e-11	1,46099476299241e-09	Ptafr	4	132564067	132582683	+	3637	protein_coding	- && sp|Q62035|PTAFR_MOUSE Platelet-activating factor receptor OS=Mus musculus OX=10090 GN=Ptafr PE=1 SV=1 && PF00001:7 transmembrane receptor (rhodopsin family)
ENSMUSG00000057182	24,4366736394289	5,44436637921271	2,11328051369575	4,05548609566922e-11	1,47270262555429e-09	Scn3a	2	65457118	65567627	-	12459	protein_coding	- && sp|A2ASI5|SCN3A_MOUSE Sodium channel protein type 3 subunit alpha OS=Mus musculus OX=10090 GN=Scn3a PE=1 SV=1 && PF00520:Ion transport protein|PF06512:Sodium ion transport-associated|PF11933:Cytoplasmic domain of voltage-gated Na+ ion channel
ENSMUSG00000020279	25,0186166547648	3,75498612334715	2,71859189009461	4,07403309201464e-11	1,47733029046047e-09	Il9r	11	32187541	32200279	-	4947	protein_coding	- && sp|Q01114|IL9R_MOUSE Interleukin-9 receptor OS=Mus musculus OX=10090 GN=Il9r PE=2 SV=1 && -
ENSMUSG00000032812	1675,64048203123	1255,01977330313	0,417343968018919	4,15592879361517e-11	1,50488368947749e-09	Arap1	7	101348067	101412586	+	8433	protein_coding	- && sp|Q4LDD4|ARAP1_MOUSE Arf-GAP with Rho-GAP domain, ANK repeat and PH domain-containing protein 1 OS=Mus musculus OX=10090 GN=Arap1 PE=1 SV=2 && -
ENSMUSG00000064202	137,35936571227	208,966199015	-0,61044882261682	4,16206287452464e-11	1,50496409849289e-09	4430402I18Rik	19	28893042	28967800	-	5420	protein_coding	- && sp|P51906|EAA3_MOUSE Excitatory amino acid transporter 3 OS=Mus musculus OX=10090 GN=Slc1a1 PE=1 SV=2 && PF00375:Sodium:dicarboxylate symporter family
ENSMUSG00000028782	24,0211916283776	4,73977664200213	2,28796043634453	4,21765210959141e-11	1,5229014482519e-09	Adgrb2	4	129984870	130022633	+	6487	protein_coding	- && sp|Q8CGM1|AGRB2_MOUSE Adhesion G protein-coupled receptor B2 OS=Mus musculus OX=10090 GN=Adgrb2 PE=1 SV=2 && PF00002:7 transmembrane receptor (Secretin family)|PF00090:Thrombospondin type 1 domain|PF01825:GPCR proteolysis site, GPS, motif|PF16489:GPCR-Autoproteolysis INducing (GAIN) domain|PF02793:Hormone receptor domain
ENSMUSG00000028470	2086,99282873335	3105,55489155043	-0,573635754390351	4,25398329842566e-11	1,53384417627087e-09	Hint2	4	43654227	43656466	-	1540	protein_coding	- && sp|Q9D0S9|HINT2_MOUSE Histidine triad nucleotide-binding protein 2, mitochondrial OS=Mus musculus OX=10090 GN=Hint2 PE=1 SV=1 && -
ENSMUSG00000022659	34,215000682203	6,30300881578804	2,45648820409545	4,56014620338015e-11	1,64081584071264e-09	Gcsam	16	45610380	45622867	+	3424	protein_coding	- && sp|Q6RFH4|GCSAM_MOUSE Germinal center-associated signaling and motility protein OS=Mus musculus OX=10090 GN=Gcsam PE=1 SV=1 && PF15666:Germinal center-associated lymphoma
ENSMUSG00000097352	24,370492363191	5,84048517218938	2,06419502298723	4,56355128545156e-11	1,64081584071264e-09	C920009B18Rik	10	22306702	22321765	+	6564	transcribed_unprocessed_pseudogene	- && - && -
ENSMUSG00000114196	18,9069968544269	3,88200229665534	2,19620619612542	4,65435680066656e-11	1,67110446710533e-09	Gm47547	14	41053653	41061614	+	2713	antisense	- && sp|P31789|ENV_IPMAE Envelope glycoprotein OS=Mouse intracisternal a-particle MIAE OX=11932 GN=env PE=2 SV=1 && -
ENSMUSG00000051498	36,9342436779653	10,2871298316403	1,86004753662104	4,72679514918648e-11	1,69472249743227e-09	Tlr6	5	64952031	64960097	-	3727	protein_coding	- && sp|Q9EPW9|TLR6_MOUSE Toll-like receptor 6 OS=Mus musculus OX=10090 GN=Tlr6 PE=1 SV=2 && PF01582:TIR domain|PF13855:Leucine rich repeat
ENSMUSG00000021846	1589,23067702446	2263,18107718934	-0,509524755057829	4,76751203457464e-11	1,70691682633097e-09	Peli2	14	48120823	48281575	+	9089	protein_coding	- && sp|Q8BST6|PELI2_MOUSE E3 ubiquitin-protein ligase pellino homolog 2 OS=Mus musculus OX=10090 GN=Peli2 PE=1 SV=2 && -
ENSMUSG00000112963	7,69684735218028	0	5,35037408662202	4,78556811710711e-11	1,7109750279365e-09	Gm6093	13	33562486	33569317	-	3408	lincRNA	- && - && -
ENSMUSG00000084796	37,5162782917782	7,20937563994255	2,36414275479399	5,01539938564921e-11	1,79063123087077e-09	Mir142hg	11	87755577	87757270	+	269	lincRNA	- && - && -
ENSMUSG00000031933	10,8984034632572	0,429898556300905	4,79868824090521	5,08542865654136e-11	1,81309064258987e-09	Izumo1r	9	14885814	14903949	-	2320	protein_coding	- && sp|Q9EQF4|JUNO_MOUSE Sperm-egg fusion protein Juno OS=Mus musculus OX=10090 GN=Izumo1r PE=1 SV=1 && PF03024:Folate receptor family
ENSMUSG00000000782	123,023085507465	39,6966476914543	1,63368387102414	5,25766531233683e-11	1,8718759187531e-09	Tcf7	11	52252371	52283014	-	2625	protein_coding	- && sp|Q00417|TCF7_MOUSE Transcription factor 7 OS=Mus musculus OX=10090 GN=Tcf7 PE=1 SV=2 && PF00505:HMG (high mobility group) box|PF08347:N-terminal CTNNB1 binding
ENSMUSG00000076937	253,564914201988	37,4974108560249	2,75477269231192	5,36157742003934e-11	1,90620551402963e-09	Iglc2	16	19198396	19200351	-	612	IG_C_gene	- && sp|P01844|LAC2_MOUSE Ig lambda-2 chain C region OS=Mus musculus OX=10090 GN=Iglc2 PE=1 SV=1 && -
ENSMUSG00000048644	171,935338106444	54,3355610929128	1,64976807764375	5,56469825786366e-11	1,97566190867751e-09	Ctxn1	8	4257660	4259274	-	1212	protein_coding	- && sp|Q8K129|CTXN1_MOUSE Cortexin-1 OS=Mus musculus OX=10090 GN=Ctxn1 PE=3 SV=1 && -
ENSMUSG00000095700	53,5160329499164	3,98140463150462	3,74623580783417	5,67633662291732e-11	2,01249059990227e-09	Ighv10-3	12	114523441	114523905	-	377	IG_V_gene	- && sp|A0A0B4J1V6|HV373_HUMAN Immunoglobulin heavy variable 3-73 OS=Homo sapiens OX=9606 GN=IGHV3-73 PE=3 SV=1 && PF07686:Immunoglobulin V-set domain
ENSMUSG00000056708	835,599887004748	513,086496750986	0,704250770053886	5,89735849971597e-11	2,08794378259763e-09	Ier5	1	155096361	155099636	-	3276	protein_coding	- && sp|O89113|IER5_MOUSE Immediate early response gene 5 protein OS=Mus musculus OX=10090 GN=Ier5 PE=2 SV=1 && -
ENSMUSG00000021624	139,867640792237	43,889032563769	1,67963653340427	5,96967138706559e-11	2,11061048373808e-09	Cd180	13	102693558	102739629	+	4509	protein_coding	- && sp|Q62192|CD180_MOUSE CD180 antigen OS=Mus musculus OX=10090 GN=Cd180 PE=1 SV=2 && PF13855:Leucine rich repeat|PF18831:Leucine-rich repeat
ENSMUSG00000004655	16331,2156311494	29035,8303809407	-0,830160123473791	6,16034413701199e-11	2,17500305619663e-09	Aqp1	6	55336432	55348555	+	2627	protein_coding	- && sp|Q02013|AQP1_MOUSE Aquaporin-1 OS=Mus musculus OX=10090 GN=Aqp1 PE=1 SV=3 && PF00230:Major intrinsic protein
ENSMUSG00000060216	611,953137175506	297,934371469123	1,03494491169138	6,18238983248344e-11	2,17976337362463e-09	Arrb2	11	70432635	70440828	+	2845	protein_coding	- && sp|Q91YI4|ARRB2_MOUSE Beta-arrestin-2 OS=Mus musculus OX=10090 GN=Arrb2 PE=1 SV=1 && PF02752:Arrestin (or S-antigen), C-terminal domain|PF00339:Arrestin (or S-antigen), N-terminal domain
ENSMUSG00000032263	833,49519578725	1219,53480707485	-0,550326059400878	6,36591179653838e-11	2,24136446324593e-09	Bckdhb	9	83925145	84124240	+	1805	protein_coding	- && sp|Q6P3A8|ODBB_MOUSE 2-oxoisovalerate dehydrogenase subunit beta, mitochondrial OS=Mus musculus OX=10090 GN=Bckdhb PE=1 SV=2 && PF02779:Transketolase, pyrimidine binding domain|PF02780:Transketolase, C-terminal domain
ENSMUSG00000030616	2174,1963281076	864,805887685176	1,32984479266915	6,41219158556605e-11	2,25454073207416e-09	Sytl2	7	90302252	90410719	+	13941	protein_coding	- && sp|Q99N50|SYTL2_MOUSE Synaptotagmin-like protein 2 OS=Mus musculus OX=10090 GN=Sytl2 PE=1 SV=2 && PF00168:C2 domain
ENSMUSG00000025154	189,685001729569	76,9371944108287	1,29862891787318	6,52281819132104e-11	2,29027392935543e-09	Arhgap19	19	41766588	41802084	-	5140	protein_coding	- && sp|Q8BRH3|RHG19_MOUSE Rho GTPase-activating protein 19 OS=Mus musculus OX=10090 GN=Arhgap19 PE=1 SV=2 && PF00620:RhoGAP domain
ENSMUSG00000034041	111,936987422179	39,1894151558037	1,51808170353069	6,64976862894391e-11	2,33163237215422e-09	Lyl1	8	84701457	84704715	+	1800	protein_coding	- && sp|P27792|LYL1_MOUSE Protein lyl-1 OS=Mus musculus OX=10090 GN=Lyl1 PE=2 SV=2 && -
ENSMUSG00000025001	112,369898944339	54,02402311275	1,07400058571709	7,33311725042893e-11	2,56770058771553e-09	Hells	19	38930915	38971051	+	7205	protein_coding	- && sp|Q60848|HELLS_MOUSE Lymphocyte-specific helicase OS=Mus musculus OX=10090 GN=Hells PE=1 SV=2 && PF00271:Helicase conserved C-terminal domain|PF00176:SNF2 family N-terminal domain
ENSMUSG00000059714	1524,91124134954	1120,55947830859	0,443286101842659	7,44154840519554e-11	2,60208868410244e-09	Flot1	17	35823230	35832791	+	2893	protein_coding	- && sp|O08917|FLOT1_MOUSE Flotillin-1 OS=Mus musculus OX=10090 GN=Flot1 PE=1 SV=1 && PF15975:Flotillin|PF01145:SPFH domain / Band 7 family
ENSMUSG00000030587	307,764451743478	188,815961987435	0,703911193518426	7,63808856215606e-11	2,66714927898827e-09	2200002D01Rik	7	29246561	29248466	-	1564	protein_coding	- && sp|Q9CX30|YIF1B_MOUSE Protein YIF1B OS=Mus musculus OX=10090 GN=Yif1b PE=1 SV=2 && PF15761:Immortalisation up-regulated protein
ENSMUSG00000024590	364,922649903123	245,776273960352	0,573262280515845	7,889575199124e-11	2,75119214066987e-09	Lmnb1	18	56707813	56753424	+	2962	protein_coding	- && sp|P14733|LMNB1_MOUSE Lamin-B1 OS=Mus musculus OX=10090 GN=Lmnb1 PE=1 SV=3 && PF00932:Lamin Tail Domain|PF00038:Intermediate filament protein
ENSMUSG00000027469	108,272844698256	36,4007167028329	1,58179370603363	7,90895465576987e-11	2,75417715071516e-09	Tpx2	2	152847964	152895321	+	4677	protein_coding	- && sp|A2APB8|TPX2_MOUSE Targeting protein for Xklp2 OS=Mus musculus OX=10090 GN=Tpx2 PE=1 SV=1 && PF09041:Aurora-A binding|PF12214:Cell cycle regulated microtubule associated protein|PF06886:Targeting protein for Xklp2 (TPX2)
ENSMUSG00000099757	83,1285005434821	15,7125070981695	2,40896695196181	7,96758819458195e-11	2,77080498744916e-09	BE692007	19	11470166	11484578	-	5236	processed_transcript	- && sp|Q99N08|M4A6C_MOUSE Membrane-spanning 4-domains subfamily A member 6C OS=Mus musculus OX=10090 GN=Ms4a6c PE=2 SV=1 && -
ENSMUSG00000044646	268,478395402819	133,562788724447	1,00499404825822	8,1320667055321e-11	2,82414583978206e-09	Zbtb7c	18	75820178	76148561	+	4729	protein_coding	- && sp|Q8VCZ7|ZBT7C_MOUSE Zinc finger and BTB domain-containing protein 7C OS=Mus musculus OX=10090 GN=Zbtb7c PE=2 SV=1 && PF00651:BTB/POZ domain
ENSMUSG00000047180	461,89767018454	240,11085488547	0,945962177655472	8,21561066971302e-11	2,84927227804107e-09	Neurl3	1	36264597	36274679	-	3217	protein_coding	- && sp|Q8CJC5|NEUL3_MOUSE E3 ubiquitin-protein ligase NEURL3 OS=Mus musculus OX=10090 GN=Neurl3 PE=2 SV=1 && PF13920:Zinc finger, C3HC4 type (RING finger)|PF07177:Neuralized
ENSMUSG00000076606	17,097192432433	1,11643505146672	3,86972068593391	8,41392577072933e-11	2,9140801961862e-09	Igkj3	6	70723223	70723260	+	38	IG_J_gene	- && - && -
ENSMUSG00000037926	929,828757171915	639,192875128497	0,54049947499496	8,44272780869807e-11	2,92008259644318e-09	Ssh2	11	77216287	77460220	+	18519	protein_coding	- && sp|Q5SW75|SSH2_MOUSE Protein phosphatase Slingshot homolog 2 OS=Mus musculus OX=10090 GN=Ssh2 PE=1 SV=2 && PF08766:DEK C terminal domain|PF00782:Dual specificity phosphatase, catalytic domain
ENSMUSG00000112980	36,8352670164146	12,0694561211151	1,59881724880372	8,73745304935883e-11	3,01791865433485e-09	D430020J02Rik	12	116401947	116405210	-	2941	bidirectional_promoter_lncRNA	- && sp|P21415|ENV_GALV Envelope glycoprotein OS=Gibbon ape leukemia virus OX=11840 GN=env PE=2 SV=2 && PF18697:Murine leukemia virus (MLV) integrase (IN) C-terminal domain
ENSMUSG00000035455	51,3296019000877	19,0485194287043	1,44171798399002	8,76424424705701e-11	3,0230704817491e-09	Fignl1	11	11787431	11808962	-	4839	protein_coding	- && sp|Q8BPY9|FIGL1_MOUSE Fidgetin-like protein 1 OS=Mus musculus OX=10090 GN=Fignl1 PE=1 SV=1 && PF09336:Vps4 C terminal oligomerisation domain|PF00004:ATPase family associated with various cellular activities (AAA)
ENSMUSG00000038624	267,321249530389	501,438585568952	-0,90994679618156	9,15368651788844e-11	3,15312914748807e-09	Nepn	10	52388972	52404625	+	1999	protein_coding	- && sp|Q9CQ76|NEPN_MOUSE Nephrocan OS=Mus musculus OX=10090 GN=Nepn PE=1 SV=1 && PF13855:Leucine rich repeat
ENSMUSG00000087651	43,5087639673324	15,3294093974531	1,50035017054334	9,54608397279937e-11	3,28218748609403e-09	1500009L16Rik	10	83722865	83762762	+	3465	protein_coding	- && - && -
ENSMUSG00000022912	1349,74660430158	662,857620271418	1,02476248687594	9,5541362633394e-11	3,28218748609403e-09	Pros1	16	62854307	62929346	+	4088	protein_coding	- && sp|Q08761|PROS_MOUSE Vitamin K-dependent protein S OS=Mus musculus OX=10090 GN=Pros1 PE=2 SV=1 && -
ENSMUSG00000034810	372,501471385311	112,973176640225	1,71481129946474	9,68912713170107e-11	3,32407574480569e-09	Scn7a	2	66673425	66784914	-	7338	protein_coding	- && sp|Q01118|SCN7A_HUMAN Sodium channel protein type 7 subunit alpha OS=Homo sapiens OX=9606 GN=SCN7A PE=1 SV=2 && PF00520:Ion transport protein|PF06512:Sodium ion transport-associated
ENSMUSG00000053268	6,62683405178911	0,0961891798249118	4,86126557653207	9,7671366859312e-11	3,34632882203317e-09	Dspp	5	104170712	104180127	+	4431	protein_coding	- && sp|P97399|DSPP_MOUSE Dentin sialophosphoprotein OS=Mus musculus OX=10090 GN=Dspp PE=1 SV=2 && -
ENSMUSG00000013698	2847,49643347136	1540,42280211998	0,885829352551486	1,00359450589605e-10	3,43380399759273e-09	Pea15a	1	172196728	172206804	-	3861	protein_coding	- && sp|Q62048|PEA15_MOUSE Astrocytic phosphoprotein PEA-15 OS=Mus musculus OX=10090 GN=Pea15 PE=1 SV=1 && PF01335:Death effector domain
ENSMUSG00000023262	2120,17385918709	4685,10365427427	-1,14371027740171	1,02903702999346e-10	3,51581676277919e-09	Acy1	9	106432981	106438319	-	2966	protein_coding	- && sp|Q99JW2|ACY1_MOUSE Aminoacylase-1 OS=Mus musculus OX=10090 GN=Acy1 PE=1 SV=1 && -
ENSMUSG00000025909	29,0731626926257	1,78257289906986	3,96753020080626	1,03032656545933e-10	3,51581676277919e-09	Sntg1	1	8361475	9299878	-	10908	protein_coding	- && sp|Q925E1|SNTG1_MOUSE Gamma-1-syntrophin OS=Mus musculus OX=10090 GN=Sntg1 PE=2 SV=2 && PF00595:PDZ domain
ENSMUSG00000093894	251,49449456137	24,0399518553397	3,38513294380296	1,03375748352234e-10	3,52280194117063e-09	Ighv1-53	12	115158403	115158835	-	351	IG_V_gene	- && sp|P01748|HVM04_MOUSE Ig heavy chain V region 23 OS=Mus musculus OX=10090 PE=4 SV=1 && PF07686:Immunoglobulin V-set domain
ENSMUSG00000022565	3900,51744307988	2637,95101378227	0,564720336003455	1,06149650652828e-10	3,61249399334009e-09	Plec	15	76170974	76232574	-	18113	protein_coding	- && sp|Q9QXS1|PLEC_MOUSE Plectin OS=Mus musculus OX=10090 GN=Plec PE=1 SV=3 && PF00307:Calponin homology (CH) domain|PF18373:Spectrin like domain|PF17902:SH3 domain|PF00681:Plectin repeat|PF03501:Plectin/S10 domain
ENSMUSG00000017002	261,507902526178	24,8805500813544	3,38943671614316	1,10571888678654e-10	3,75796795487824e-09	Slpi	2	164354070	164389095	-	1180	protein_coding	- && sp|P97430|SLPI_MOUSE Antileukoproteinase OS=Mus musculus OX=10090 GN=Slpi PE=1 SV=1 && PF00095:WAP-type (Whey Acidic Protein) 'four-disulfide core'
ENSMUSG00000038587	986,258903173071	445,877582463221	1,14381881005417	1,12596937279251e-10	3,82169018050747e-09	Akap12	10	4266380	4359470	+	6461	protein_coding	- && sp|Q9WTQ5|AKA12_MOUSE A-kinase anchor protein 12 OS=Mus musculus OX=10090 GN=Akap12 PE=1 SV=1 && PF03832:WSK motif
ENSMUSG00000040963	15,814398043352	1,94859631550332	3,04267361621493	1,12765831550942e-10	3,82232624229133e-09	Asgr2	11	70092644	70106187	+	1574	protein_coding	- && sp|P24721|ASGR2_MOUSE Asialoglycoprotein receptor 2 OS=Mus musculus OX=10090 GN=Asgr2 PE=1 SV=1 && PF00059:Lectin C-type domain|PF03954:Hepatic lectin, N-terminal domain
ENSMUSG00000050232	81,3305491376378	20,3143202981586	1,99318620684097	1,23386167940415e-10	4,17675304666383e-09	Cxcr3	X	101731535	101734269	-	1731	protein_coding	- && sp|O88410|CXCR3_MOUSE C-X-C chemokine receptor type 3 OS=Mus musculus OX=10090 GN=Cxcr3 PE=1 SV=2 && PF00001:7 transmembrane receptor (rhodopsin family)
ENSMUSG00000022816	1574,93081075473	772,590266745618	1,02754889491686	1,26413235876985e-10	4,27353961817333e-09	Fstl1	16	37776873	37836514	+	4914	protein_coding	- && sp|Q62356|FSTL1_MOUSE Follistatin-related protein 1 OS=Mus musculus OX=10090 GN=Fstl1 PE=1 SV=2 && PF07648:Kazal-type serine protease inhibitor domain|PF09289:Follistatin/Osteonectin-like EGF domain
ENSMUSG00000027490	178,03130944316	110,242356550899	0,700930597991545	1,2710571739221e-10	4,29125085137413e-09	E2f1	2	154559407	154569892	-	3154	protein_coding	- && sp|Q61501|E2F1_MOUSE Transcription factor E2F1 OS=Mus musculus OX=10090 GN=E2f1 PE=1 SV=1 && -
ENSMUSG00000006445	424,396930797165	225,734377556113	0,908208079469012	1,32926356097452e-10	4,48181896796919e-09	Epha2	4	141301240	141329384	+	4674	protein_coding	- && sp|Q03145|EPHA2_MOUSE Ephrin type-A receptor 2 OS=Mus musculus OX=10090 GN=Epha2 PE=1 SV=3 && -
ENSMUSG00000021743	11,2728944123206	0,255615184253389	5,10774199928573	1,33945447095326e-10	4,51020542494527e-09	Fezf2	14	12342094	12348189	-	3047	protein_coding	- && sp|Q9ESP5|FEZF2_MOUSE Fez family zinc finger protein 2 OS=Mus musculus OX=10090 GN=Fezf2 PE=1 SV=1 && PF00096:Zinc finger, C2H2 type
ENSMUSG00000038521	1085,46504736925	406,718255366049	1,41431339868838	1,34205222365163e-10	4,51298301258597e-09	C1s1	6	124530345	124542359	-	3129	protein_coding	- && sp|Q8CG14|CS1A_MOUSE Complement C1s-A subcomponent OS=Mus musculus OX=10090 GN=C1sa PE=2 SV=2 && PF00431:CUB domain|PF14670:Coagulation Factor Xa inhibitory site|PF00084:Sushi repeat (SCR repeat)|PF00089:Trypsin
ENSMUSG00000029096	106,145912584738	21,0099576428379	2,32311819513343	1,34727674908367e-10	4,52457479217333e-09	Htra3	5	35652023	35679782	-	4439	protein_coding	- && sp|Q9D236|HTRA3_MOUSE Serine protease HTRA3 OS=Mus musculus OX=10090 GN=Htra3 PE=1 SV=3 && PF17820:PDZ domain|PF07648:Kazal-type serine protease inhibitor domain|PF13365:Trypsin-like peptidase domain|PF00219:Insulin-like growth factor binding protein
ENSMUSG00000039521	40,9519164481617	10,5212339112207	1,92731966147223	1,36280805340219e-10	4,57070379544217e-09	Foxp3	X	7579676	7595243	+	3989	protein_coding	- && sp|Q99JB6|FOXP3_MOUSE Forkhead box protein P3 OS=Mus musculus OX=10090 GN=Foxp3 PE=1 SV=1 && PF16159:FOXP coiled-coil domain|PF00250:Forkhead domain
ENSMUSG00000070691	95,0417289052777	35,0818876842894	1,44195659403901	1,3694191957131e-10	4,58683355869377e-09	Runx3	4	135120652	135177990	+	5003	protein_coding	- && sp|Q64131|RUNX3_MOUSE Runt-related transcription factor 3 OS=Mus musculus OX=10090 GN=Runx3 PE=1 SV=3 && PF00853:Runt domain|PF08504:Runx inhibition domain
ENSMUSG00000021318	48,1494906390454	18,3607902347394	1,39567978094083	1,47835521707381e-10	4,94520504675835e-09	Gli3	13	15463235	15730026	+	9589	protein_coding	- && sp|Q61602|GLI3_MOUSE Transcriptional activator GLI3 OS=Mus musculus OX=10090 GN=Gli3 PE=1 SV=2 && -
ENSMUSG00000036931	86,4429218264471	24,3697900536937	1,79986052411246	1,54946473195901e-10	5,17626958225046e-09	Nfkbid	7	30421732	30428746	+	2346	protein_coding	- && sp|Q2TB02|IKBD_MOUSE NF-kappa-B inhibitor delta OS=Mus musculus OX=10090 GN=Nfkbid PE=1 SV=2 && PF12796:Ankyrin repeats (3 copies)
ENSMUSG00000044863	15,3653298727603	1,17540935248469	3,98165019881011	1,61753166751898e-10	5,39657747422846e-09	Defb36	2	152604327	152612729	+	468	protein_coding	- && sp|Q8K3U4|DFB36_MOUSE Beta-defensin 36 OS=Mus musculus OX=10090 GN=Defb36 PE=3 SV=2 && -
ENSMUSG00000030365	45,8417153390171	13,3947918037717	1,80271684315554	1,62053679812123e-10	5,39952679750969e-09	Clec2i	6	128887588	128898167	+	3110	protein_coding	- && sp|Q9WVF9|CLC2I_MOUSE C-type lectin domain family 2 member I OS=Mus musculus OX=10090 GN=Clec2i PE=1 SV=1 && -
ENSMUSG00000105954	168,643929211974	18,9229757855804	3,13913509470355	1,66074337531329e-10	5,52625926300328e-09	Gm42793	5	104435121	104436372	+	1252	TEC	- && - && -
ENSMUSG00000026737	633,767617403157	351,534927363995	0,848236318941954	1,67115234444789e-10	5,55363630290671e-09	Pip4k2a	2	18842255	18998126	-	3477	protein_coding	- && sp|O70172|PI42A_MOUSE Phosphatidylinositol 5-phosphate 4-kinase type-2 alpha OS=Mus musculus OX=10090 GN=Pip4k2a PE=1 SV=1 && PF01504:Phosphatidylinositol-4-phosphate 5-Kinase
ENSMUSG00000046688	419,139977482687	194,754593490908	1,10334871202043	1,6895533271568e-10	5,60746668788832e-09	Tifa	3	127789805	127832164	+	3199	protein_coding	- && sp|Q793I8|TIFA_MOUSE TRAF-interacting protein with FHA domain-containing protein A OS=Mus musculus OX=10090 GN=Tifa PE=1 SV=1 && PF00498:FHA domain
ENSMUSG00000038496	618,679268583982	908,243794320368	-0,553195030518313	1,74399213681878e-10	5,7806072701639e-09	Slc19a3	1	83012523	83038448	-	3065	protein_coding	- && sp|Q99PL8|S19A3_MOUSE Thiamine transporter 2 OS=Mus musculus OX=10090 GN=Slc19a3 PE=2 SV=2 && -
ENSMUSG00000032400	76,3282821503346	31,2490982511116	1,28914670664459	1,76601247379352e-10	5,84598355434173e-09	Zwilch	9	64137144	64173104	-	4283	protein_coding	- && sp|Q8R060|ZWILC_MOUSE Protein zwilch homolog OS=Mus musculus OX=10090 GN=Zwilch PE=1 SV=1 && PF09817:RZZ complex, subunit zwilch
ENSMUSG00000095742	37,2864243990869	13,7622722554444	1,41671071122401	1,90121394477922e-10	6,28536391925971e-09	CAAA01147332,1	JH584295,1	66	1479	-	243	protein_coding	- && sp|Q8VCN6|CD99_MOUSE CD99 antigen OS=Mus musculus OX=10090 GN=Cd99 PE=1 SV=1 && -
ENSMUSG00000031285	22,0935197253832	2,53513361211636	3,05169468708457	1,93702525879221e-10	6,39544941476193e-09	Dcx	X	143855842	143933311	-	12647	protein_coding	- && sp|O88809|DCX_MOUSE Neuronal migration protein doublecortin OS=Mus musculus OX=10090 GN=Dcx PE=1 SV=1 && PF03607:Doublecortin
ENSMUSG00000031503	7874,97830566731	4943,33295336247	0,672029779571719	1,95804780794959e-10	6,45648510351876e-09	Col4a2	8	11312805	11449287	+	6619	protein_coding	- && sp|P08122|CO4A2_MOUSE Collagen alpha-2(IV) chain OS=Mus musculus OX=10090 GN=Col4a2 PE=1 SV=4 && PF01413:C-terminal tandem repeated domain in type 4 procollagen|PF01391:Collagen triple helix repeat (20 copies)
ENSMUSG00000024660	235,487433060989	150,393691514224	0,646184932748918	2,04805584891956e-10	6,74454200389345e-09	Incenp	19	9872297	9899533	-	3217	protein_coding	- && sp|Q9WU62|INCE_MOUSE Inner centromere protein OS=Mus musculus OX=10090 GN=Incenp PE=1 SV=2 && PF03941:Inner centromere protein, ARK binding region|PF12178:Chromosome passenger complex (CPC) protein INCENP N terminal
ENSMUSG00000057596	153,939158930701	65,5632691296914	1,23692134840389	2,2117880966966e-10	7,27432529580216e-09	Trim30d	7	104470014	104507849	-	3758	protein_coding	- && sp|P15533|TR30A_MOUSE Tripartite motif-containing protein 30A OS=Mus musculus OX=10090 GN=Trim30a PE=1 SV=2 && PF00622:SPRY domain
ENSMUSG00000041801	300,297492436299	156,487138307119	0,934817897465519	2,27712304202819e-10	7,4795411816606e-09	Phlda3	1	135766119	135769136	+	1559	protein_coding	- && sp|Q9WV95|PHLA3_MOUSE Pleckstrin homology-like domain family A member 3 OS=Mus musculus OX=10090 GN=Phlda3 PE=1 SV=1 && PF17339:PH domain
ENSMUSG00000096020	78,1273890734802	3,1945054478292	4,60886185295128	2,38635014433623e-10	7,82821253533804e-09	Ighv1-75	12	115833950	115834418	-	373	IG_V_gene	- && sp|P06327|HVM52_MOUSE Ig heavy chain V region VH558 A1/A4 OS=Mus musculus OX=10090 GN=Gm5629 PE=2 SV=1 && PF07686:Immunoglobulin V-set domain
ENSMUSG00000023015	143,796404322741	72,2476779730262	1,00136546963914	2,45186526705547e-10	8,03277763682936e-09	Racgap1	15	99620496	99651656	-	7079	protein_coding	- && sp|Q9WVM1|RGAP1_MOUSE Rac GTPase-activating protein 1 OS=Mus musculus OX=10090 GN=Racgap1 PE=1 SV=1 && PF00130:Phorbol esters/diacylglycerol binding domain (C1 domain)
ENSMUSG00000059447	4076,48159047492	6068,16369696354	-0,573752347578243	2,47565198433362e-10	8,10028237958826e-09	Hadhb	5	30155248	30184593	+	6595	protein_coding	- && sp|Q99JY0|ECHB_MOUSE Trifunctional enzyme subunit beta, mitochondrial OS=Mus musculus OX=10090 GN=Hadhb PE=1 SV=1 && -
ENSMUSG00000052013	86,4542238572	23,4036033315316	1,89888862058063	2,52989774409491e-10	8,26714723667265e-09	Btla	16	45224315	45252895	+	3257	protein_coding	- && sp|Q7TSA3|BTLA_MOUSE B- and T-lymphocyte attenuator OS=Mus musculus OX=10090 GN=Btla PE=1 SV=2 && -
ENSMUSG00000020264	49,6506330882199	3,40041793417473	3,81756706148807	2,60467459184725e-10	8,50058928334149e-09	Slc36a2	11	55158470	55185077	-	3255	protein_coding	- && sp|Q8BHK3|S36A2_MOUSE Proton-coupled amino acid transporter 2 OS=Mus musculus OX=10090 GN=Slc36a2 PE=1 SV=1 && PF01490:Transmembrane amino acid transporter protein
ENSMUSG00000021823	1738,13577798721	1345,25978909352	0,370092706563746	2,61850604925366e-10	8,53478745067878e-09	Vcl	14	20929398	21033676	+	8191	protein_coding	- && sp|Q64727|VINC_MOUSE Vinculin OS=Mus musculus OX=10090 GN=Vcl PE=1 SV=4 && PF01044:Vinculin family
ENSMUSG00000073591	67,1800347788463	32,7257933801383	1,02603833715464	2,6749539506959e-10	8,7076250343881e-09	Pcdhb22	18	37517871	37524479	+	6609	protein_coding	- && sp|Q5DRD3|PCDBF_PANTR Protocadherin beta-15 OS=Pan troglodytes OX=9598 GN=PCDHB15 PE=3 SV=1 && -
ENSMUSG00000085914	29,980403682322	63,7244822628889	-1,07761041620574	2,88280792956376e-10	9,37225525606322e-09	Gm14320	2	167662109	167667697	+	1023	antisense	- && - && -
ENSMUSG00000030592	19,5087410357864	3,18183677079146	2,62224675465913	2,95581227311856e-10	9,59734148271762e-09	Ryr1	7	29003344	29125179	-	21838	protein_coding	- && sp|E9PZQ0|RYR1_MOUSE Ryanodine receptor 1 OS=Mus musculus OX=10090 GN=Ryr1 PE=1 SV=1 && PF02026:RyR domain|PF00622:SPRY domain|PF08709:Inositol 1,4,5-trisphosphate/ryanodine receptor|PF13833:EF-hand domain pair|PF08454:RyR and IP3R Homology associated|PF00520:Ion transport protein|PF01365:RIH domain|PF02815:MIR domain|PF06459:Ryanodine Receptor TM 4-6
ENSMUSG00000026094	435,56245983112	245,927798377955	0,827361809064036	2,96850817673646e-10	9,62628587859915e-09	Stk17b	1	53755506	53785224	-	5185	protein_coding	- && sp|Q8BG48|ST17B_MOUSE Serine/threonine-protein kinase 17B OS=Mus musculus OX=10090 GN=Stk17b PE=1 SV=1 && PF00069:Protein kinase domain
ENSMUSG00000083161	19,3519426210053	3,09256773216295	2,58685739804434	2,97233465325018e-10	9,62643141642958e-09	Gm11427	11	83224454	83260960	+	2958	transcribed_unprocessed_pseudogene	- && sp|Q8IYM2|SLN12_HUMAN Schlafen family member 12 OS=Homo sapiens OX=9606 GN=SLFN12 PE=1 SV=2 && PF04326:Putative DNA-binding domain
ENSMUSG00000069793	71,1059327318392	25,0799371174524	1,51277316769567	3,02425729866699e-10	9,78214660671752e-09	Slfn9	11	82978390	82991830	-	5965	protein_coding	- && sp|B1ARD6|SLFN9_MOUSE Schlafen family member 9 OS=Mus musculus OX=10090 GN=Slfn9 PE=2 SV=1 && PF04326:Putative DNA-binding domain|PF09848:Uncharacterized conserved protein (DUF2075)
ENSMUSG00000032744	290,345092721926	147,019314790207	0,980864913923263	3,08215201568329e-10	9,9567591004104e-09	Heyl	4	123233556	123249875	+	5113	protein_coding	- && sp|Q9DBX7|HEYL_MOUSE Hairy/enhancer-of-split related with YRPW motif-like protein OS=Mus musculus OX=10090 GN=Heyl PE=1 SV=2 && PF07527:Hairy Orange|PF00010:Helix-loop-helix DNA-binding domain
ENSMUSG00000033066	409,725587343247	219,880437370809	0,897961160306111	3,19206455312937e-10	1,02987573212245e-08	Gas7	11	67455437	67688990	+	11342	protein_coding	- && sp|Q60780|GAS7_MOUSE Growth arrest-specific protein 7 OS=Mus musculus OX=10090 GN=Gas7 PE=1 SV=1 && PF00611:Fes/CIP4, and EFC/F-BAR homology domain|PF00397:WW domain|PF16623:Unstructured linker region between on GAS7 protein
ENSMUSG00000095115	1214,55907903368	624,000166307712	0,959364374638379	3,32307087715645e-10	1,07078597783411e-08	Itpripl2	7	118485111	118491975	-	6865	protein_coding	- && sp|Q3UV16|IPIL2_MOUSE Inositol 1,4,5-trisphosphate receptor-interacting protein-like 2 OS=Mus musculus OX=10090 GN=Itpripl2 PE=2 SV=1 && -
ENSMUSG00000020395	77,808006083181	21,1465118228087	1,88435537897247	3,44888926814333e-10	1,10992320113599e-08	Itk	11	46325150	46389515	-	5354	protein_coding	- && sp|Q03526|ITK_MOUSE Tyrosine-protein kinase ITK/TSK OS=Mus musculus OX=10090 GN=Itk PE=1 SV=1 && PF00779:BTK motif|PF07714:Protein tyrosine kinase|PF00018:SH3 domain|PF00169:PH domain|PF00017:SH2 domain
ENSMUSG00000076549	181,850369580144	7,44910341271441	4,60337872521339	3,49753958764825e-10	1,12415868362593e-08	Igkv4-68	6	69304834	69305405	-	394	IG_V_gene	- && sp|P01680|KV4A1_MOUSE Ig kappa chain V-IV region S107B OS=Mus musculus OX=10090 PE=4 SV=1 && PF07686:Immunoglobulin V-set domain
ENSMUSG00000031778	3269,6894121697	2033,94227086228	0,685333886394152	3,53657369639976e-10	1,13527137472323e-08	Cx3cl1	8	94772009	94782427	+	3930	protein_coding	- && sp|O35188|X3CL1_MOUSE Fractalkine OS=Mus musculus OX=10090 GN=Cx3cl1 PE=1 SV=3 && PF00048:Small cytokines (intecrine/chemokine), interleukin-8 like
ENSMUSG00000060112	9,12033853208778	0,147846228392381	5,06820199867417	3,68321656305094e-10	1,18085592983658e-08	Olfr60	7	140343815	140361671	-	3336	protein_coding	- && sp|Q8NGR1|O13A1_HUMAN Olfactory receptor 13A1 OS=Homo sapiens OX=9606 GN=OR13A1 PE=2 SV=2 && PF13853:Olfactory receptor
ENSMUSG00000048376	2369,90710778061	1265,27549921797	0,904638075157095	3,72320689695066e-10	1,19217553168272e-08	F2r	13	95601803	95618487	-	3336	protein_coding	- && sp|P30558|PAR1_MOUSE Proteinase-activated receptor 1 OS=Mus musculus OX=10090 GN=F2r PE=1 SV=2 && PF00001:7 transmembrane receptor (rhodopsin family)
ENSMUSG00000021646	2339,2164651517	4023,23295226706	-0,782126538103174	3,77461371667806e-10	1,20711767301202e-08	Mccc2	13	99948530	100015639	-	2802	protein_coding	- && sp|Q3ULD5|MCCB_MOUSE Methylcrotonoyl-CoA carboxylase beta chain, mitochondrial OS=Mus musculus OX=10090 GN=Mccc2 PE=1 SV=1 && PF01039:Carboxyl transferase domain
ENSMUSG00000043895	224,30892754554	100,29434537579	1,15822785692674	3,80352107162689e-10	1,21483604014221e-08	S1pr2	9	20962361	20976781	-	7971	protein_coding	- && sp|P52592|S1PR2_MOUSE Sphingosine 1-phosphate receptor 2 OS=Mus musculus OX=10090 GN=S1pr2 PE=1 SV=3 && PF00001:7 transmembrane receptor (rhodopsin family)
ENSMUSG00000097960	14,4349837177657	1,511481109254	3,16851512999408	3,93581500241489e-10	1,25551512157235e-08	A330074K22Rik	8	120204434	120228230	-	2489	lincRNA	- && - && -
novel,597	33,7304060384222	75,2835789954068	-1,16031266093279	4,15369036087825e-10	1,32264756424162e-08	-	7	40628636	40636565	-	1598	-	- && sp|P11369|LORF2_MOUSE LINE-1 retrotransposable element ORF2 protein OS=Mus musculus OX=10090 GN=Pol PE=1 SV=2 && -
ENSMUSG00000093910	34,4455118406178	9,02161010823012	1,91571026512948	4,15665482162671e-10	1,32264756424162e-08	Zfp853	5	143287038	143293623	-	3140	protein_coding	- && sp|P0CG23|ZN853_HUMAN Zinc finger protein 853 OS=Homo sapiens OX=9606 GN=ZNF853 PE=2 SV=1 && PF00096:Zinc finger, C2H2 type
ENSMUSG00000045316	2907,77106152013	4343,46142676527	-0,578832541213584	4,21306128736477e-10	1,33892244857875e-08	Fahd1	17	24848896	24850302	-	1407	protein_coding	- && sp|Q8R0F8|FAHD1_MOUSE Acylpyruvase FAHD1, mitochondrial OS=Mus musculus OX=10090 GN=Fahd1 PE=1 SV=2 && PF01557:Fumarylacetoacetate (FAA) hydrolase family
ENSMUSG00000097415	605,09654838343	254,51218644102	1,24699370308113	4,25824128839289e-10	1,35159339448042e-08	AU020206	7	75769038	75782099	-	3189	lincRNA	- && - && -
ENSMUSG00000042155	100,872796058639	48,6649820910557	1,04848820037641	4,26644924622213e-10	1,35251222928805e-08	Klhl23	2	69821944	69836651	+	4925	protein_coding	- && sp|Q6GQU2|KLH23_MOUSE Kelch-like protein 23 OS=Mus musculus OX=10090 GN=Klhl23 PE=2 SV=1 && PF07707:BTB And C-terminal Kelch|PF00651:BTB/POZ domain|PF01344:Kelch motif
ENSMUSG00000025044	84,2513701092703	14,5561850679551	2,54800880156919	4,39732138070653e-10	1,39226633168241e-08	Msr1	8	39581685	39642673	-	6344	protein_coding	- && sp|P30204|MSRE_MOUSE Macrophage scavenger receptor types I and II OS=Mus musculus OX=10090 GN=Msr1 PE=1 SV=3 && PF01391:Collagen triple helix repeat (20 copies)|PF03523:Macrophage scavenger receptor
ENSMUSG00000039396	34,2845467882578	11,2083516300383	1,60801531935409	4,49083522701029e-10	1,42010809364937e-08	Neil3	8	53586867	53639065	-	5555	protein_coding	- && sp|Q8K203|NEIL3_MOUSE Endonuclease 8-like 3 OS=Mus musculus OX=10090 GN=Neil3 PE=1 SV=1 && PF06831:Formamidopyrimidine-DNA glycosylase H2TH domain
ENSMUSG00000041936	8701,24911030798	5946,0294216871	0,549168194819094	4,58120168656951e-10	1,44688672621977e-08	Agrn	4	156165290	156197488	-	9285	protein_coding	- && sp|A2ASQ1|AGRIN_MOUSE Agrin OS=Mus musculus OX=10090 GN=Agrn PE=1 SV=1 && PF01390:SEA domain|PF00054:Laminin G domain|PF00008:EGF-like domain
ENSMUSG00000049866	874,522279521776	349,916973024279	1,32039170715113	4,62141403236822e-10	1,45777838423749e-08	Arl4c	1	88673125	88702221	-	5492	protein_coding	- && sp|P56559|ARL4C_HUMAN ADP-ribosylation factor-like protein 4C OS=Homo sapiens OX=9606 GN=ARL4C PE=1 SV=1 && PF00025:ADP-ribosylation factor family
ENSMUSG00000076655	75,677224331278	4,651519468487	3,99797931210551	4,68953496392648e-10	1,47743566883308e-08	Ighv4-1	12	113948282	113948796	-	414	IG_V_gene	- && sp|P01806|HVM36_MOUSE Ig heavy chain V region 441 OS=Mus musculus OX=10090 PE=4 SV=1 && PF07686:Immunoglobulin V-set domain
ENSMUSG00000073902	203,470467541761	53,6535696342738	1,93207305672894	4,89747905311349e-10	1,54104112207734e-08	Gm1966	7	106596743	106604035	-	7293	unprocessed_pseudogene	- && sp|Q80SU7|GVIN1_MOUSE Interferon-induced very large GTPase 1 OS=Mus musculus OX=10090 GN=Gvin1 PE=1 SV=1 && -
novel,340	56,6207954855113	20,5310768079539	1,45513354545986	4,92633577539294e-10	1,54820745059756e-08	-	19	8019574	8034083	+	1253	-	- && sp|P31789|ENV_IPMAE Envelope glycoprotein OS=Mouse intracisternal a-particle MIAE OX=11932 GN=env PE=2 SV=1 && -
ENSMUSG00000044288	24,60990371358	3,7689990607734	2,62921918330941	4,94188482421614e-10	1,55117903927554e-08	Cnr1	4	33924593	33948831	+	6444	protein_coding	- && sp|P47746|CNR1_MOUSE Cannabinoid receptor 1 OS=Mus musculus OX=10090 GN=Cnr1 PE=1 SV=1 && PF00001:7 transmembrane receptor (rhodopsin family)
ENSMUSG00000052726	134,834045620611	39,6268704127871	1,75301911890652	5,02468443101935e-10	1,57522619305454e-08	Kcnt2	1	140246158	140612067	+	6895	protein_coding	- && sp|Q6UVM4|KCNT2_RAT Potassium channel subfamily T member 2 OS=Rattus norvegicus OX=10116 GN=Kcnt2 PE=1 SV=1 && PF03493:Calcium-activated BK potassium channel alpha subunit|PF07885:Ion channel
ENSMUSG00000023277	377,190957186476	261,129941010527	0,532342902830918	5,055111733652e-10	1,58281579694767e-08	Twf2	9	106203108	106215389	+	2319	protein_coding	- && sp|Q9Z0P5|TWF2_MOUSE Twinfilin-2 OS=Mus musculus OX=10090 GN=Twf2 PE=1 SV=1 && PF00241:Cofilin/tropomyosin-type actin-binding protein
ENSMUSG00000039323	504,160464741599	36,0191268613613	3,81085403623317	5,06942897641375e-10	1,58534869807848e-08	Igfbp2	1	72824503	72852474	+	1847	protein_coding	- && sp|P47877|IBP2_MOUSE Insulin-like growth factor-binding protein 2 OS=Mus musculus OX=10090 GN=Igfbp2 PE=2 SV=2 && PF00219:Insulin-like growth factor binding protein|PF00086:Thyroglobulin type-1 repeat
ENSMUSG00000054364	3378,89261961995	1980,2192928049	0,770799229609328	5,11866464994134e-10	1,59878193041603e-08	Rhob	12	8497661	8500009	-	2349	protein_coding	- && sp|Q3ZBW5|RHOB_BOVIN Rho-related GTP-binding protein RhoB OS=Bos taurus OX=9913 GN=RHOB PE=2 SV=1 && -
ENSMUSG00000010142	91,8949535175409	25,802937459944	1,84632065331633	5,17370620213449e-10	1,61342037877871e-08	Tnfrsf13b	11	61126755	61149372	+	2836	protein_coding	- && sp|Q9ET35|TR13B_MOUSE Tumor necrosis factor receptor superfamily member 13B OS=Mus musculus OX=10090 GN=Tnfrsf13b PE=2 SV=1 && PF09305:TACI, cysteine-rich domain
ENSMUSG00000037568	28,4459550768904	9,38221564016652	1,59916908549996	5,178207296756e-10	1,61342037877871e-08	Vash2	1	190947646	190979296	-	4314	protein_coding	- && sp|Q8C5G2|VASH2_MOUSE Tubulinyl-Tyr carboxypeptidase 2 OS=Mus musculus OX=10090 GN=Vash2 PE=1 SV=2 && -
ENSMUSG00000039748	22,8672278768398	6,76170514841227	1,80870540924313	5,21666941764798e-10	1,62341731901769e-08	Exo1	1	175880581	175913489	+	8422	protein_coding	- && sp|Q9QZ11|EXO1_MOUSE Exonuclease 1 OS=Mus musculus OX=10090 GN=Exo1 PE=2 SV=2 && PF00867:XPG I-region|PF00752:XPG N-terminal domain
ENSMUSG00000017499	38,2173221108181	12,3389296545534	1,6444173057533	5,28677439087914e-10	1,64322501702344e-08	Cdc6	11	98907801	98923940	+	5229	protein_coding	- && sp|O89033|CDC6_MOUSE Cell division control protein 6 homolog OS=Mus musculus OX=10090 GN=Cdc6 PE=1 SV=2 && PF17872:AAA lid domain|PF13401:AAA domain
ENSMUSG00000050357	52,3953508178456	20,3537549787018	1,34293517638036	5,31158897732511e-10	1,64892450008278e-08	Carmil2	8	105686274	105698187	+	5487	protein_coding	- && sp|Q3V3V9|CARL2_MOUSE Capping protein, Arp2/3 and myosin-I linker protein 2 OS=Mus musculus OX=10090 GN=Carmil2 PE=1 SV=2 && PF13516:Leucine Rich repeat|PF17888:Carmil pleckstrin homology domain|PF16000:CARMIL C-terminus
ENSMUSG00000038352	52,3994951348525	11,6426523128318	2,19168257558959	5,3597637711425e-10	1,66185318584901e-08	Arl5c	11	97989578	97996181	-	2073	protein_coding	- && sp|Q6P068|ARL5C_MOUSE ADP-ribosylation factor-like protein 5C OS=Mus musculus OX=10090 GN=Arl5c PE=2 SV=1 && -
ENSMUSG00000047898	19,9157518778347	1,38895596589308	3,86445834816183	5,43053310313924e-10	1,68174757510356e-08	Ccr4	9	114490316	114504916	-	3093	protein_coding	- && sp|P51680|CCR4_MOUSE C-C chemokine receptor type 4 OS=Mus musculus OX=10090 GN=Ccr4 PE=2 SV=2 && -
ENSMUSG00000042333	126,632347353154	48,4985906934374	1,37562230447746	5,55698294661323e-10	1,71881601323191e-08	Tnfrsf14	4	154921933	154928563	-	1438	protein_coding	- && sp|Q80WM9|TNR14_MOUSE Tumor necrosis factor receptor superfamily member 14 OS=Mus musculus OX=10090 GN=Tnfrsf14 PE=1 SV=1 && PF00020:TNFR/NGFR cysteine-rich region
ENSMUSG00000048534	45,8948598539572	13,6334319167285	1,77689683609691	5,57864287153618e-10	1,72342151623574e-08	Jaml	9	45079183	45108534	+	3108	protein_coding	- && sp|Q80UL9|JAML_MOUSE Junctional adhesion molecule-like OS=Mus musculus OX=10090 GN=Jaml PE=1 SV=2 && -
ENSMUSG00000040528	53,7052008376154	19,3135712147166	1,49191809318912	5,71528486102482e-10	1,76349444148179e-08	Milr1	11	106751226	106768794	+	2474	protein_coding	- && sp|Q3TB92|MILR1_MOUSE Allergin-1 OS=Mus musculus OX=10090 GN=Milr1 PE=1 SV=2 && PF13895:Immunoglobulin domain
ENSMUSG00000022876	60,6542904988209	19,0424422407168	1,67799501984899	5,86610085466414e-10	1,80783853942289e-08	Samsn1	16	75858793	76022281	-	4935	protein_coding	- && sp|P57725|SAMN1_MOUSE SAM domain-containing protein SAMSN-1 OS=Mus musculus OX=10090 GN=Samsn1 PE=1 SV=2 && PF07647:SAM domain (Sterile alpha motif)|PF12485:Lymphocyte signaling adaptor protein
ENSMUSG00000037033	10,3329223037621	0	5,77796001604484	5,91000896470928e-10	1,81916793477194e-08	Clca3b	3	144822623	144849357	-	3361	protein_coding	- && sp|Q9QX15|CA3A1_MOUSE Calcium-activated chloride channel regulator 3A-1 OS=Mus musculus OX=10090 GN=Clca3a1 PE=1 SV=1 && PF08434:Calcium-activated chloride channel N terminal|PF00092:von Willebrand factor type A domain
ENSMUSG00000029716	101,637773565972	22,6706965056327	2,15252838940202	6,25624957252573e-10	1,92341895070308e-08	Tfr2	5	137569840	137587481	+	4336	protein_coding	- && sp|Q9JKX3|TFR2_MOUSE Transferrin receptor protein 2 OS=Mus musculus OX=10090 GN=Tfr2 PE=1 SV=2 && PF04389:Peptidase family M28|PF02225:PA domain|PF04253:Transferrin receptor-like dimerisation domain
ENSMUSG00000039942	265,808494440633	120,930259893463	1,13495633415683	6,31261674103853e-10	1,93840737949188e-08	Ptger4	15	5206661	5244187	-	6648	protein_coding	- && sp|P32240|PE2R4_MOUSE Prostaglandin E2 receptor EP4 subtype OS=Mus musculus OX=10090 GN=Ptger4 PE=2 SV=1 && -
ENSMUSG00000115483	109,803978613863	28,8830156651711	1,91549807813168	6,45148446690569e-10	1,97866251312712e-08	AC166344,3	14	43275036	43306011	+	2661	protein_coding	- && - && -
ENSMUSG00000003484	75,0425425559643	22,5440111500631	1,73045384105748	6,51447077847657e-10	1,99557603052827e-08	Cyp4f18	8	71988482	72009626	-	1855	protein_coding	- && sp|Q99N16|CP4F3_MOUSE Cytochrome P450 4F3 OS=Mus musculus OX=10090 GN=Cyp4f3 PE=1 SV=2 && PF00067:Cytochrome P450
ENSMUSG00000031093	166,626224050097	72,1742538510516	1,20708112434005	6,55759911848354e-10	2,00637311490525e-08	Dock11	X	35888832	36076562	+	9240	protein_coding	- && sp|A2AF47|DOC11_MOUSE Dedicator of cytokinesis protein 11 OS=Mus musculus OX=10090 GN=Dock11 PE=1 SV=1 && PF11878:Domain of unknown function (DUF3398)|PF06920:Dock homology region 2|PF14429:C2 domain in Dock180 and Zizimin proteins|PF00169:PH domain
ENSMUSG00000061577	43,1902990641232	10,1325574521511	2,10087835369382	6,69690928081396e-10	2,04653688658344e-08	Adgrg5	8	94923694	94943280	+	3137	protein_coding	- && sp|Q3V3Z3|AGRG5_MOUSE Adhesion G-protein coupled receptor G5 OS=Mus musculus OX=10090 GN=Adgrg5 PE=1 SV=3 && PF00002:7 transmembrane receptor (Secretin family)|PF01825:GPCR proteolysis site, GPS, motif
ENSMUSG00000030220	411,677576312153	223,063572190262	0,887329321854248	6,82642430320088e-10	2,08361459307292e-08	Arhgdib	6	136923655	136941899	-	1707	protein_coding	- && sp|Q61599|GDIR2_MOUSE Rho GDP-dissociation inhibitor 2 OS=Mus musculus OX=10090 GN=Arhgdib PE=1 SV=3 && PF02115:RHO protein GDP dissociation inhibitor
ENSMUSG00000048120	590,462363744982	336,521687349533	0,80872561650279	6,85304015657659e-10	2,08923341587801e-08	Entpd1	19	40612366	40741602	+	5580	protein_coding	- && sp|P55772|ENTP1_MOUSE Ectonucleoside triphosphate diphosphohydrolase 1 OS=Mus musculus OX=10090 GN=Entpd1 PE=1 SV=1 && -
ENSMUSG00000045404	25,6299681018574	6,18226317772099	2,1233915131483	7,0602088002252e-10	2,1498166892169e-08	Kcnk13	12	99964499	100062682	+	3112	protein_coding	- && sp|Q8R1P5|KCNKD_MOUSE Potassium channel subfamily K member 13 OS=Mus musculus OX=10090 GN=Kcnk13 PE=2 SV=1 && -
ENSMUSG00000095589	225,463624751469	14,9540159322543	3,91007326448097	7,38011291843898e-10	2,24454186919693e-08	Ighv1-55	12	115208095	115208591	-	415	IG_V_gene	- && sp|P01748|HVM04_MOUSE Ig heavy chain V region 23 OS=Mus musculus OX=10090 PE=4 SV=1 && PF07686:Immunoglobulin V-set domain
ENSMUSG00000050370	65,5004988170143	22,8404590380336	1,52188260260083	7,41609782971861e-10	2,2527945865551e-08	Ch25h	19	34473786	34475135	-	1350	protein_coding	- && sp|Q9Z0F5|CH25H_MOUSE Cholesterol 25-hydroxylase OS=Mus musculus OX=10090 GN=Ch25h PE=1 SV=1 && PF04116:Fatty acid hydroxylase superfamily
ENSMUSG00000035031	613,457564182956	1587,10858519421	-1,37102136092861	7,76448385079503e-10	2,35581288326387e-08	C8a	4	104815679	104876398	-	3636	protein_coding	- && sp|Q8K182|CO8A_MOUSE Complement component C8 alpha chain OS=Mus musculus OX=10090 GN=C8a PE=1 SV=1 && PF01823:MAC/Perforin domain|PF00057:Low-density lipoprotein receptor domain class A
ENSMUSG00000028873	92,4904870680993	47,5329900116854	0,970483066370201	7,81328355662626e-10	2,3677969787795e-08	Cdca8	4	124918465	124939311	-	5177	protein_coding	- && sp|Q8BHX3|BOREA_MOUSE Borealin OS=Mus musculus OX=10090 GN=Cdca8 PE=1 SV=2 && PF10444:Nbl1 / Borealin N terminal
ENSMUSG00000022505	681,869605810457	352,981371197177	0,947269785025051	8,06854574988718e-10	2,44224614279582e-08	Emp2	16	10281749	10313968	-	8644	protein_coding	- && - && -
ENSMUSG00000029304	124584,468744958	30277,2445379363	2,04081084806826	8,73086960732571e-10	2,6395845216637e-08	Spp1	5	104435118	104441050	+	1648	protein_coding	- && sp|P10923|OSTP_MOUSE Osteopontin OS=Mus musculus OX=10090 GN=Spp1 PE=1 SV=1 && PF00865:Osteopontin
ENSMUSG00000033952	83,3016476860461	30,8467952952302	1,44202067731088	8,75378849264937e-10	2,64337413842091e-08	Aspm	1	139454772	139494091	+	11590	protein_coding	- && sp|Q8CJ27|ASPM_MOUSE Abnormal spindle-like microcephaly-associated protein homolog OS=Mus musculus OX=10090 GN=Aspm PE=1 SV=2 && PF00307:Calponin homology (CH) domain|PF15780:Abnormal spindle-like microcephaly-assoc'd, ASPM-SPD-2-Hydin
ENSMUSG00000032093	50,9452318740709	11,039082101332	2,22703384109718	9,08196616557269e-10	2,73922429752154e-08	Cd3e	9	44998740	45009627	-	4080	protein_coding	- && sp|P22646|CD3E_MOUSE T-cell surface glycoprotein CD3 epsilon chain OS=Mus musculus OX=10090 GN=Cd3e PE=1 SV=2 && -
ENSMUSG00000110018	22,6005002947019	5,40663281226641	2,11223490287387	9,59886605289846e-10	2,89170099695365e-08	5430437J10Rik	15	5496266	5594984	+	2001	transcribed_processed_pseudogene	- && - && -
ENSMUSG00000036856	152,76709740762	48,6155770032194	1,64668381615923	9,72387544873237e-10	2,92589803100392e-08	Wnt4	4	137277489	137299726	+	4194	protein_coding	- && sp|P22724|WNT4_MOUSE Protein Wnt-4 OS=Mus musculus OX=10090 GN=Wnt4 PE=1 SV=1 && PF00110:wnt family
ENSMUSG00000061048	514,611830808223	221,128132911844	1,2184039742805	9,97129449708769e-10	2,99102394324226e-08	Cdh3	8	106510891	106557297	+	4384	protein_coding	- && sp|P10287|CADH3_MOUSE Cadherin-3 OS=Mus musculus OX=10090 GN=Cdh3 PE=1 SV=2 && PF01049:Cadherin cytoplasmic region|PF00028:Cadherin domain
ENSMUSG00000056515	859,740104642182	459,536969853194	0,904629140088555	9,97350117755088e-10	2,99102394324226e-08	Rab31	17	65651726	65772752	-	3476	protein_coding	- && sp|Q921E2|RAB31_MOUSE Ras-related protein Rab-31 OS=Mus musculus OX=10090 GN=Rab31 PE=1 SV=1 && PF00071:Ras family
ENSMUSG00000097993	31,8698356845244	7,84360249020727	2,02854993671301	9,97556304137603e-10	2,99102394324226e-08	Ptprv	1	135108497	135132594	-	6987	processed_transcript	- && sp|P70289|PTPRV_MOUSE Receptor-type tyrosine-protein phosphatase V OS=Mus musculus OX=10090 GN=Ptprv PE=2 SV=1 && PF00041:Fibronectin type III domain
ENSMUSG00000035273	48,9305618127004	9,84911109686372	2,34745935198298	1,0171285873927e-09	3,04612062596102e-08	Hpse	5	100679484	100719716	-	3516	protein_coding	- && sp|Q6YGZ1|HPSE_MOUSE Heparanase OS=Mus musculus OX=10090 GN=Hpse PE=1 SV=3 && PF03662:Glycosyl hydrolase family 79, N-terminal domain
ENSMUSG00000055172	765,851757005844	363,62724172921	1,07300583656016	1,05590404118416e-09	3,15853034928132e-08	C1ra	6	124512405	124523443	+	2981	protein_coding	- && sp|Q8CG16|C1RA_MOUSE Complement C1r-A subcomponent OS=Mus musculus OX=10090 GN=C1ra PE=1 SV=1 && PF00089:Trypsin|PF14670:Coagulation Factor Xa inhibitory site|PF00084:Sushi repeat (SCR repeat)|PF00431:CUB domain
ENSMUSG00000025324	122,816099672398	63,0583975593949	0,949824674029177	1,05960898942755e-09	3,1658927740455e-08	Atp10a	7	58656166	58829420	+	5587	protein_coding	- && sp|O54827|AT10A_MOUSE Phospholipid-transporting ATPase VA OS=Mus musculus OX=10090 GN=Atp10a PE=1 SV=4 && PF16212:Phospholipid-translocating P-type ATPase C-terminal|PF16209:Phospholipid-translocating ATPase N-terminal|PF13246:Cation transport ATPase (P-type)
ENSMUSG00000036362	26,5189503679643	4,61386613527609	2,54896126765192	1,14400956654813e-09	3,41405715428479e-08	P2ry13	3	59207892	59210882	-	2528	protein_coding	- && sp|Q9D8I2|P2Y13_MOUSE P2Y purinoceptor 13 OS=Mus musculus OX=10090 GN=P2yr13 PE=2 SV=2 && PF00001:7 transmembrane receptor (rhodopsin family)
ENSMUSG00000031561	209,570705851408	101,238036286165	1,04742417249757	1,19020225695383e-09	3,54775042775372e-08	Tenm3	8	48227682	48843951	-	10237	protein_coding	- && sp|Q9WTS6|TEN3_MOUSE Teneurin-3 OS=Mus musculus OX=10090 GN=Tenm3 PE=1 SV=1 && PF15636:GHH signature containing HNH/Endo VII superfamily nuclease toxin|PF06484:Teneurin Intracellular Region
ENSMUSG00000102692	12,608921581681	1,12646400375292	3,51385876989469	1,1961088923895e-09	3,5611868964523e-08	Dchs2	3	83127948	83357209	+	10783	protein_coding	- && sp|Q6V1P9|PCD23_HUMAN Protocadherin-23 OS=Homo sapiens OX=9606 GN=DCHS2 PE=2 SV=2 && PF00028:Cadherin domain
ENSMUSG00000036067	51,996636247241	13,7235290522758	1,92658429257591	1,21182698413025e-09	3,60376959205836e-08	Slc2a6	2	27021363	27027998	-	3211	protein_coding	- && sp|Q3UDF0|GTR6_MOUSE Solute carrier family 2, facilitated glucose transporter member 6 OS=Mus musculus OX=10090 GN=Slc2a6 PE=1 SV=1 && PF00083:Sugar (and other) transporter
ENSMUSG00000078612	153,4547514229	73,3916073830931	1,06837349992139	1,22248906062793e-09	3,63123471730977e-08	Fyb2	4	104913456	105016863	+	3136	protein_coding	- && sp|A2A995|FYB2_MOUSE FYN-binding protein 2 OS=Mus musculus OX=10090 GN=Fyb2 PE=1 SV=1 && PF14603:Helically-extended SH3 domain
ENSMUSG00000027612	8,90293542133272	0,330826252077045	4,76173413393993	1,24073342991431e-09	3,68113172399753e-08	Mmp24	2	155775342	155818366	+	4683	protein_coding	- && sp|Q9R0S2|MMP24_MOUSE Matrix metalloproteinase-24 OS=Mus musculus OX=10090 GN=Mmp24 PE=1 SV=2 && PF00413:Matrixin|PF00045:Hemopexin|PF11857:Domain of unknown function (DUF3377)|PF01471:Putative peptidoglycan binding domain
ENSMUSG00000000142	124,541965938462	43,3608284968028	1,51233042317674	1,24260336807671e-09	3,68238781580451e-08	Axin2	11	108920349	108950783	+	5506	protein_coding	- && sp|O88566|AXIN2_MOUSE Axin-2 OS=Mus musculus OX=10090 GN=Axin2 PE=1 SV=2 && PF00778:DIX domain|PF16646:Axin-1 tankyrase binding domain|PF08833:Axin beta-catenin binding domain|PF00615:Regulator of G protein signaling domain
ENSMUSG00000017144	473,562701344312	306,643334323979	0,631679537188227	1,25554099856445e-09	3,71640135575077e-08	Rnd3	2	51130438	51149111	-	4432	protein_coding	- && sp|P61587|RND3_HUMAN Rho-related GTP-binding protein RhoE OS=Homo sapiens OX=9606 GN=RND3 PE=1 SV=1 && PF00071:Ras family
ENSMUSG00000058470	21,8456883933251	4,7859662045133	2,24144229261384	1,28471960056679e-09	3,7983533277617e-08	Gm8369	19	11485938	11512577	+	5986	protein_coding	- && - && -
ENSMUSG00000032691	60,1173631931905	18,3932007567583	1,69767911548135	1,29168034452143e-09	3,81450288284658e-08	Nlrp3	11	59541568	59566956	+	4057	protein_coding	- && sp|Q8R4B8|NLRP3_MOUSE NACHT, LRR and PYD domains-containing protein 3 OS=Mus musculus OX=10090 GN=Nlrp3 PE=1 SV=1 && PF14484:Fish-specific NACHT associated domain|PF05729:NACHT domain|PF17779:NOD2 winged helix domain|PF17776:NLRC4 helical domain HD2|PF02758:PAAD/DAPIN/Pyrin domain
ENSMUSG00000058755	10,5699926667067	1,24760260349502	2,96059911153179	1,31601879458553e-09	3,88187421030929e-08	Osm	11	4236420	4241026	+	2272	protein_coding	- && sp|P53347|ONCM_MOUSE Oncostatin-M OS=Mus musculus OX=10090 GN=Osm PE=1 SV=1 && -
ENSMUSG00000024883	142,125118891856	60,5967563406451	1,21954323977897	1,34140684457856e-09	3,95218201800832e-08	Rin1	19	5050481	5057071	+	4792	protein_coding	- && sp|Q921Q7|RIN1_MOUSE Ras and Rab interactor 1 OS=Mus musculus OX=10090 GN=Rin1 PE=1 SV=1 && -
ENSMUSG00000028217	8,69849745504459	0,212579852106863	4,73063940540536	1,37430065360835e-09	4,0444158888155e-08	Cdh17	4	11758147	11817895	+	4474	protein_coding	- && sp|Q9R100|CAD17_MOUSE Cadherin-17 OS=Mus musculus OX=10090 GN=Cdh17 PE=1 SV=1 && PF00028:Cadherin domain
ENSMUSG00000040084	108,15308946675	53,2017377716395	1,02274282748667	1,39567403635494e-09	4,10257254843548e-08	Bub1b	2	118598211	118641591	+	4275	protein_coding	- && sp|Q9Z1S0|BUB1B_MOUSE Mitotic checkpoint serine/threonine-protein kinase BUB1 beta OS=Mus musculus OX=10090 GN=Bub1b PE=1 SV=2 && PF08311:Mad3/BUB1 homology region 1
ENSMUSG00000020676	24,3593116638254	3,34353610195599	2,79544209137181	1,39967519048132e-09	4,1095884254778e-08	Ccl11	11	82057823	82062955	+	1082	protein_coding	- && sp|P48298|CCL11_MOUSE Eotaxin OS=Mus musculus OX=10090 GN=Ccl11 PE=2 SV=1 && -
ENSMUSG00000032053	106,706130992217	16,228041891689	2,73097218317542	1,40283560254876e-09	4,11412247678357e-08	Pou2af1	9	51213708	51240080	+	2549	protein_coding	- && sp|Q64693|OBF1_MOUSE POU domain class 2-associating factor 1 OS=Mus musculus OX=10090 GN=Pou2af1 PE=1 SV=2 && PF09310:POU domain, class 2, associating factor 1
ENSMUSG00000019929	1931,29441041684	601,770204408929	1,68147048042622	1,40926653493728e-09	4,12437015143695e-08	Dcn	10	97479609	97518143	+	5838	protein_coding	- && sp|P28654|PGS2_MOUSE Decorin OS=Mus musculus OX=10090 GN=Dcn PE=1 SV=1 && -
ENSMUSG00000094797	229,366228807447	23,2437532218962	3,30054444125634	1,41098305574918e-09	4,12437015143695e-08	Igkv6-15	6	70406469	70406992	-	347	IG_V_gene	- && sp|P84750|KVM5_MOUSE Ig kappa chain V region Mem5 (Fragment) OS=Mus musculus OX=10090 PE=1 SV=1 && PF07686:Immunoglobulin V-set domain
ENSMUSG00000030541	11319,9540489705	14650,3847826424	-0,372127583660537	1,41119044700722e-09	4,12437015143695e-08	Idh2	7	80094846	80115392	-	2588	protein_coding	- && sp|P54071|IDHP_MOUSE Isocitrate dehydrogenase [NADP], mitochondrial OS=Mus musculus OX=10090 GN=Idh2 PE=1 SV=3 && PF00180:Isocitrate/isopropylmalate dehydrogenase
ENSMUSG00000032666	295,715804675751	179,146184588911	0,715994392447886	1,42435308554337e-09	4,1580656130266e-08	1700025G04Rik	1	151852403	152090125	-	11788	protein_coding	- && sp|Q8K207|CA021_MOUSE Uncharacterized protein C1orf21 homolog OS=Mus musculus OX=10090 PE=1 SV=1 && -
ENSMUSG00000030589	67,9334010603235	24,1763752295835	1,48232324235372	1,42631201885419e-09	4,15901474821903e-08	Rasgrp4	7	29134851	29153961	+	6363	protein_coding	- && sp|Q8BTM9|GRP4_MOUSE RAS guanyl-releasing protein 4 OS=Mus musculus OX=10090 GN=Rasgrp4 PE=1 SV=1 && PF00130:Phorbol esters/diacylglycerol binding domain (C1 domain)|PF00617:RasGEF domain
ENSMUSG00000029452	1408,92313730596	1867,20686574137	-0,406453747613143	1,43360824641294e-09	4,1755070389803e-08	Tmem116	5	121451893	121524183	+	3732	protein_coding	- && sp|Q8NCL8|TM116_HUMAN Transmembrane protein 116 OS=Homo sapiens OX=9606 GN=TMEM116 PE=2 SV=1 && -
ENSMUSG00000029263	1387,63669518368	1882,015820532	-0,438833670377692	1,49638864644294e-09	4,35337935815446e-08	Pigg	5	108312609	108349355	+	4573	protein_coding	- && sp|Q5H8A4|PIGG_HUMAN GPI ethanolamine phosphate transferase 2 OS=Homo sapiens OX=9606 GN=PIGG PE=1 SV=1 && PF01663:Type I phosphodiesterase / nucleotide pyrophosphatase
ENSMUSG00000026259	1198,84274398829	1785,7199457964	-0,574342312543492	1,50490480324779e-09	4,37315715427805e-08	Ngef	1	87476834	87573870	-	3905	protein_coding	- && sp|Q8CHT1|NGEF_MOUSE Ephexin-1 OS=Mus musculus OX=10090 GN=Ngef PE=1 SV=1 && PF00621:RhoGEF domain|PF14604:Variant SH3 domain
ENSMUSG00000047420	19,8570671542149	2,04537688073182	3,18868677884856	1,52337898911915e-09	4,42179424709432e-08	Fam180a	6	35312668	35326141	-	1606	protein_coding	- && sp|Q8BR21|F180A_MOUSE Protein FAM180A OS=Mus musculus OX=10090 GN=Fam180a PE=2 SV=1 && PF15173:FAM180 family
ENSMUSG00000048521	105,503433902157	28,0915853477674	1,91918228569964	1,56354064555575e-09	4,53319939331061e-08	Cxcr6	9	123806475	123811760	+	1931	protein_coding	- && sp|Q9EQ16|CXCR6_MOUSE C-X-C chemokine receptor type 6 OS=Mus musculus OX=10090 GN=Cxcr6 PE=1 SV=1 && -
ENSMUSG00000021070	100,795333945926	38,3500598722354	1,38472330991893	1,57029734110677e-09	4,54760968318703e-08	Bdkrb2	12	105563226	105595237	+	3792	protein_coding	- && sp|P32299|BKRB2_MOUSE B2 bradykinin receptor OS=Mus musculus OX=10090 GN=Bdkrb2 PE=2 SV=4 && PF00001:7 transmembrane receptor (rhodopsin family)
ENSMUSG00000006369	521,625589451468	172,796778200347	1,59117049502884	1,66944607430601e-09	4,82925218949247e-08	Fbln1	15	85205949	85286535	+	4368	protein_coding	- && sp|Q08879|FBLN1_MOUSE Fibulin-1 OS=Mus musculus OX=10090 GN=Fbln1 PE=1 SV=2 && -
ENSMUSG00000040254	361,590512747944	157,501021352697	1,19806099363206	1,69194882780372e-09	4,88879107384468e-08	Sema3d	5	12383385	12588948	+	8595	protein_coding	- && sp|Q8BH34|SEM3D_MOUSE Semaphorin-3D OS=Mus musculus OX=10090 GN=Sema3d PE=1 SV=1 && PF01403:Sema domain
ENSMUSG00000027326	60,0244828578661	21,3422853830306	1,51390800526798	1,69763423953926e-09	4,89965727910561e-08	Knl1	2	119047119	119105501	+	8542	protein_coding	- && sp|Q66JQ7|KNL1_MOUSE Kinetochore scaffold 1 OS=Mus musculus OX=10090 GN=Knl1 PE=1 SV=3 && PF18210:Knl1 RWD C-terminal domain
ENSMUSG00000050108	23,744879959995	4,86204683778746	2,26172057333256	1,72686811144352e-09	4,97838670950241e-08	Bpifc	10	85959340	86011895	-	2848	protein_coding	- && sp|Q8C186|BPIFC_MOUSE BPI fold-containing family C protein OS=Mus musculus OX=10090 GN=Bpifc PE=2 SV=1 && PF01273:LBP / BPI / CETP family, N-terminal domain|PF02886:LBP / BPI / CETP family, C-terminal domain
ENSMUSG00000048264	1012,53352862305	1246,99090407748	-0,298202483055788	1,77416236304318e-09	5,1089453748447e-08	Dip2c	13	9276528	9668928	+	8235	protein_coding	- && sp|Q9Y2E4|DIP2C_HUMAN Disco-interacting protein 2 homolog C OS=Homo sapiens OX=9606 GN=DIP2C PE=1 SV=2 && -
novel,448	64,0345788004957	179,786003336081	-1,48633914141276	1,80721604918086e-09	5,19824765513536e-08	-	3	130637622	130692963	-	4227	-	- && sp|P11369|LORF2_MOUSE LINE-1 retrotransposable element ORF2 protein OS=Mus musculus OX=10090 GN=Pol PE=1 SV=2 && -
ENSMUSG00000096727	359,00120557131	182,248641701131	0,975121096446418	1,85784095438134e-09	5,33590364924926e-08	Psmb9	17	34181988	34187764	-	3659	protein_coding	- && sp|P28076|PSB9_MOUSE Proteasome subunit beta type-9 OS=Mus musculus OX=10090 GN=Psmb9 PE=1 SV=1 && PF00227:Proteasome subunit
ENSMUSG00000021298	109,220532067652	28,3339417241309	1,95601247469939	1,85926561002675e-09	5,33590364924926e-08	Gpr132	12	112850873	112868228	-	2715	protein_coding	- && sp|Q9Z282|GP132_MOUSE Probable G-protein coupled receptor 132 OS=Mus musculus OX=10090 GN=Gpr132 PE=1 SV=1 && PF00001:7 transmembrane receptor (rhodopsin family)
ENSMUSG00000071203	110,082950041835	40,0076780027732	1,44729668155706	1,90700592930944e-09	5,46675033068705e-08	Naip5	13	100211739	100246323	-	5204	protein_coding	- && sp|Q9R016|BIR1E_MOUSE Baculoviral IAP repeat-containing protein 1e OS=Mus musculus OX=10090 GN=Naip5 PE=1 SV=3 && PF05729:NACHT domain|PF17779:NOD2 winged helix domain|PF17889:NLRC4 helical domain|PF00653:Inhibitor of Apoptosis domain
ENSMUSG00000034641	104,262967589148	36,7720657206049	1,51086788731477	1,91046164368544e-09	5,47049624315596e-08	Cd300ld	11	114982274	114989922	-	2645	protein_coding	- && sp|Q8VCH2|CLM5_MOUSE CMRF35-like molecule 5 OS=Mus musculus OX=10090 GN=Cd300ld PE=1 SV=1 && PF07686:Immunoglobulin V-set domain
ENSMUSG00000076490	53,8102533549431	12,2809154740106	2,14990598985879	1,93909469621663e-09	5,54624658279669e-08	Trbc1	6	41538218	41539881	+	749	TR_C_gene	- && sp|P01852|TCB1_MOUSE T-cell receptor beta-1 chain C region OS=Mus musculus OX=10090 PE=1 SV=1 && PF07654:Immunoglobulin C1-set domain
ENSMUSG00000062082	11,8109748759343	1,58847115363363	2,78159234785113	2,03876796066785e-09	5,82478980996192e-08	Cd200r4	16	44811733	44839150	+	2045	protein_coding	- && sp|Q6XJV4|MO2R4_MOUSE Cell surface glycoprotein CD200 receptor 4 OS=Mus musculus OX=10090 GN=Cd200r4 PE=1 SV=1 && -
ENSMUSG00000031818	16013,754148146	21802,2006185871	-0,445120621452122	2,05882546718675e-09	5,87550012250065e-08	Cox4i1	8	120668222	120674207	+	1550	protein_coding	- && sp|P19783|COX41_MOUSE Cytochrome c oxidase subunit 4 isoform 1, mitochondrial OS=Mus musculus OX=10090 GN=Cox4i1 PE=1 SV=2 && PF02936:Cytochrome c oxidase subunit IV
ENSMUSG00000111792	10,7812459824209	1,10437324996211	3,18410934073009	2,10029861921456e-09	5,98714464173861e-08	Gm33858	9	120068996	120070622	+	1411	antisense	- && - && -
ENSMUSG00000032036	57,0806464571093	11,7213887556396	2,26242032338797	2,17010784803692e-09	6,17922431539462e-08	Kirrel3	9	34485894	35036716	+	6454	protein_coding	- && sp|Q8BR86|KIRR3_MOUSE Kin of IRRE-like protein 3 OS=Mus musculus OX=10090 GN=Kirrel3 PE=1 SV=1 && PF07679:Immunoglobulin I-set domain|PF13895:Immunoglobulin domain|PF13927:Immunoglobulin domain
ENSMUSG00000032218	85,5811289363051	34,9579988537268	1,30070392412595	2,23535447588517e-09	6,35789760202603e-08	Ccnb2	9	70407692	70421547	-	1531	protein_coding	- && sp|P30276|CCNB2_MOUSE G2/mitotic-specific cyclin-B2 OS=Mus musculus OX=10090 GN=Ccnb2 PE=1 SV=2 && PF02984:Cyclin, C-terminal domain|PF00134:Cyclin, N-terminal domain
ENSMUSG00000045326	24,0713701745939	5,98556699162858	2,01049875996744	2,30055835054439e-09	6,53605059949309e-08	Fndc7	3	108853678	108890008	-	6693	protein_coding	- && sp|A2AED3|FNDC7_MOUSE Fibronectin type III domain-containing protein 7 OS=Mus musculus OX=10090 GN=Fndc7 PE=2 SV=1 && -
ENSMUSG00000055044	160,674167821156	81,9003696932154	0,963620860160972	2,36230005902689e-09	6,70398108167095e-08	Pdlim1	19	40221173	40271842	-	5260	protein_coding	- && sp|O70400|PDLI1_MOUSE PDZ and LIM domain protein 1 OS=Mus musculus OX=10090 GN=Pdlim1 PE=1 SV=4 && PF00595:PDZ domain
ENSMUSG00000046908	35,7242717476666	12,4633664670839	1,52165030837816	2,42368194821948e-09	6,87051755833799e-08	Ltb4r1	14	55765962	55768494	+	1394	protein_coding	- && sp|O88855|LT4R1_MOUSE Leukotriene B4 receptor 1 OS=Mus musculus OX=10090 GN=Ltb4r PE=2 SV=1 && PF00001:7 transmembrane receptor (rhodopsin family)
ENSMUSG00000024909	476,398156973054	197,669722301922	1,26735615119219	2,52809325938285e-09	7,15852525148496e-08	Efemp2	19	5473973	5481853	+	2648	protein_coding	- && sp|Q9WVJ9|FBLN4_MOUSE EGF-containing fibulin-like extracellular matrix protein 2 OS=Mus musculus OX=10090 GN=Efemp2 PE=1 SV=1 && PF12662:Complement Clr-like EGF-like|PF07645:Calcium-binding EGF domain
ENSMUSG00000070034	238,219605378221	98,5465543003845	1,26665073202262	2,63019372037295e-09	7,43935681620155e-08	Sp110	1	85576899	85598817	-	6781	protein_coding	- && sp|Q8BVK9|SP110_MOUSE Sp110 nuclear body protein OS=Mus musculus OX=10090 GN=Sp110 PE=1 SV=1 && -
ENSMUSG00000041515	966,440298125456	492,809729579215	0,97077321844464	2,64881729840039e-09	7,48371733053055e-08	Irf8	8	120736358	120756694	+	7055	protein_coding	- && sp|P23611|IRF8_MOUSE Interferon regulatory factor 8 OS=Mus musculus OX=10090 GN=Irf8 PE=1 SV=1 && -
ENSMUSG00000038623	233,281100644086	93,6301273699232	1,30904205787295	2,72943300992108e-09	7,70034622689996e-08	Tm6sf1	7	81859001	81884434	+	5921	protein_coding	- && sp|P58749|TM6S1_MOUSE Transmembrane 6 superfamily member 1 OS=Mus musculus OX=10090 GN=Tm6sf1 PE=2 SV=2 && -
ENSMUSG00000006522	60,6739016241549	17,6711882568128	1,77789145474439	2,73154173589357e-09	7,70034622689996e-08	Itih3	14	30908572	30923760	-	3638	protein_coding	- && sp|Q61704|ITIH3_MOUSE Inter-alpha-trypsin inhibitor heavy chain H3 OS=Mus musculus OX=10090 GN=Itih3 PE=1 SV=3 && PF08487:Vault protein inter-alpha-trypsin domain|PF00092:von Willebrand factor type A domain
ENSMUSG00000005803	3026,09276714621	4029,05951688221	-0,412573388766849	2,75565296888983e-09	7,75972366991808e-08	Sqor	2	122765237	122809569	+	4084	protein_coding	- && sp|Q9R112|SQOR_MOUSE Sulfide:quinone oxidoreductase, mitochondrial OS=Mus musculus OX=10090 GN=Sqor PE=1 SV=3 && PF07992:Pyridine nucleotide-disulphide oxidoreductase
ENSMUSG00000036894	115,161757899333	60,0820802751776	0,941144718852138	2,77804954947897e-09	7,81414688746262e-08	Rap2b	3	61361638	61368430	+	6793	protein_coding	- && sp|Q06AU2|RAP2A_PIG Ras-related protein Rap-2a OS=Sus scrofa OX=9823 GN=RAP2A PE=2 SV=1 && PF00071:Ras family
ENSMUSG00000021965	31,0186866072325	13,2453409309739	1,25360440173324	2,79925148042825e-09	7,86509334280149e-08	Ska3	14	57806561	57826185	-	2705	protein_coding	- && sp|Q8C263|SKA3_MOUSE Spindle and kinetochore-associated protein 3 OS=Mus musculus OX=10090 GN=Ska3 PE=2 SV=1 && -
ENSMUSG00000015143	1732,63208356897	823,593980743333	1,07254159825191	2,83655393326905e-09	7,96111542726538e-08	Actn1	12	80167547	80260371	-	5533	protein_coding	- && sp|Q7TPR4|ACTN1_MOUSE Alpha-actinin-1 OS=Mus musculus OX=10090 GN=Actn1 PE=1 SV=1 && PF00307:Calponin homology (CH) domain|PF00435:Spectrin repeat|PF08726:Ca2+ insensitive EF hand
ENSMUSG00000003206	28,5303576114443	9,51986987722626	1,60061586602044	2,86801334304566e-09	8,04054489653859e-08	Ebi3	17	55952623	55957021	+	1170	protein_coding	- && sp|O35228|IL27B_MOUSE Interleukin-27 subunit beta OS=Mus musculus OX=10090 GN=Ebi3 PE=1 SV=1 && -
ENSMUSG00000051910	1418,81389904641	1878,45015482501	-0,404357200333788	2,87526708073649e-09	8,05201307010211e-08	Sox6	7	115470872	116038796	-	14832	protein_coding	- && sp|P40645|SOX6_MOUSE Transcription factor SOX-6 OS=Mus musculus OX=10090 GN=Sox6 PE=1 SV=2 && PF00505:HMG (high mobility group) box
ENSMUSG00000028702	54,7809317678783	22,3253287497033	1,27197147502611	2,91893094533639e-09	8,16530836752562e-08	Rad54l	4	116094264	116123690	-	7706	protein_coding	- && sp|P70270|RAD54_MOUSE DNA repair and recombination protein RAD54-like OS=Mus musculus OX=10090 GN=Rad54l PE=1 SV=2 && -
ENSMUSG00000021569	32,6415605590773	10,9965163525527	1,57234708573522	2,93302874227073e-09	8,19573871166233e-08	Trip13	13	73911347	73937784	-	3472	protein_coding	- && sp|Q3UA06|PCH2_MOUSE Pachytene checkpoint protein 2 homolog OS=Mus musculus OX=10090 GN=Trip13 PE=1 SV=1 && PF00004:ATPase family associated with various cellular activities (AAA)
ENSMUSG00000094392	48,8512942031562	17,1422525506234	1,51702913677902	2,93947966750658e-09	8,20475815965435e-08	Gm3788	3	86672033	86672168	-	136	processed_pseudogene	- && sp|P63314|TYB10_HORSE Thymosin beta-10 OS=Equus caballus OX=9796 GN=TMSB10 PE=1 SV=2 && -
ENSMUSG00000110682	18,7499203033836	3,17002745422349	2,55822306618643	2,99477408785795e-09	8,34994185985893e-08	A530010L16Rik	8	122760045	122763021	-	2345	lincRNA	- && - && -
ENSMUSG00000107689	238,960986666469	384,197319516209	-0,681332442601109	3,00355341411654e-09	8,36525773629656e-08	Gm44386	6	86513891	86516273	-	429	lincRNA	- && - && -
novel,244	44,7465434230987	10,8793554542987	2,04517909900207	3,08161082601834e-09	8,57327706963092e-08	-	16	86330640	86347173	-	1617	-	- && - && -
ENSMUSG00000091955	44,9214157951286	14,4958427024801	1,60589034492814	3,09870917834389e-09	8,61143458994783e-08	Gm9844	7	24862213	24862697	+	485	protein_coding	- && sp|P63314|TYB10_HORSE Thymosin beta-10 OS=Equus caballus OX=9796 GN=TMSB10 PE=1 SV=2 && -
ENSMUSG00000022548	34,5397621540455	6,63563740195519	2,33112200517502	3,13807911096082e-09	8,71133498894423e-08	Apod	16	31296192	31314808	-	2577	protein_coding	- && sp|P51910|APOD_MOUSE Apolipoprotein D OS=Mus musculus OX=10090 GN=Apod PE=1 SV=1 && PF08212:Lipocalin-like domain
ENSMUSG00000024600	12,700889349266	1,40656506101466	3,12907006375083	3,15014186220547e-09	8,73529534251662e-08	Slc27a6	18	58556257	58612773	+	2485	protein_coding	- && sp|E9Q9W4|S27A6_MOUSE Long-chain fatty acid transport protein 6 OS=Mus musculus OX=10090 GN=Slc27a6 PE=1 SV=1 && PF00501:AMP-binding enzyme|PF13193:AMP-binding enzyme C-terminal domain
ENSMUSG00000022367	7,58460112072736	0,16219133910789	4,79988216492959	3,16857142124762e-09	8,77463522128817e-08	Has2	15	56665627	56694539	-	4237	protein_coding	- && sp|P70312|HYAS2_MOUSE Hyaluronan synthase 2 OS=Mus musculus OX=10090 GN=Has2 PE=1 SV=4 && PF03142:Chitin synthase
ENSMUSG00000110341	20,1103852655775	2,99999850389347	2,74363502993557	3,17122266011357e-09	8,77463522128817e-08	Gm45424	8	85599832	85603131	+	3300	TEC	- && sp|P10273|POL_FLV Gag-Pol polyprotein OS=Feline leukemia virus OX=11768 GN=pol PE=3 SV=2 && -
ENSMUSG00000022945	76,1238566594341	36,9307806942354	1,06185605781544	3,22591977286648e-09	8,91628813660033e-08	Chaf1b	16	93883901	93906115	+	5001	protein_coding	- && sp|Q9D0N7|CAF1B_MOUSE Chromatin assembly factor 1 subunit B OS=Mus musculus OX=10090 GN=Chaf1b PE=1 SV=1 && PF00400:WD domain, G-beta repeat
ENSMUSG00000024131	11346,739735485	18808,1780771818	-0,729012557081944	3,32859666222461e-09	9,19010375635462e-08	Slc3a1	17	85028347	85064243	+	2307	protein_coding	- && sp|Q91WV7|SLC31_MOUSE Neutral and basic amino acid transport protein rBAT OS=Mus musculus OX=10090 GN=Slc3a1 PE=1 SV=1 && PF00128:Alpha amylase, catalytic domain
ENSMUSG00000027706	7880,84670187119	10149,8656678458	-0,364867768606507	3,41693764226054e-09	9,42378814966245e-08	Sec62	3	30792875	30821263	+	4343	protein_coding	- && sp|Q8BU14|SEC62_MOUSE Translocation protein SEC62 OS=Mus musculus OX=10090 GN=Sec62 PE=1 SV=1 && PF03839:Translocation protein Sec62
ENSMUSG00000021319	84,3766342569682	15,2574981331694	2,44873535054228	3,46056410415603e-09	9,53377920296493e-08	Sfrp4	13	19623104	19632994	+	4179	protein_coding	- && sp|Q9Z1N6|SFRP4_MOUSE Secreted frizzled-related sequence protein 4 OS=Mus musculus OX=10090 GN=Sfrp4 PE=2 SV=1 && PF01759:UNC-6/NTR/C345C module|PF01392:Fz domain
ENSMUSG00000023013	1634,26858310797	4390,20759266889	-1,42569332256054	3,47301043191958e-09	9,55772470864268e-08	Aqp2	15	99579055	99584547	+	1419	protein_coding	- && sp|P56402|AQP2_MOUSE Aquaporin-2 OS=Mus musculus OX=10090 GN=Aqp2 PE=1 SV=2 && PF00230:Major intrinsic protein
ENSMUSG00000097471	26,1073035187273	6,2759054774412	2,04587927087189	3,49024740026915e-09	9,59478810164702e-08	5830432E09Rik	7	135635931	135652314	-	6112	antisense	- && - && -
ENSMUSG00000066363	31,1438758773017	5,09092333019228	2,63784015652606	3,55503139428962e-09	9,76233863786802e-08	Serpina3f	12	104214544	104221129	+	2290	protein_coding	- && sp|Q80X76|SPA3F_MOUSE Serine protease inhibitor A3F OS=Mus musculus OX=10090 GN=Serpina3f PE=1 SV=3 && PF00079:Serpin (serine protease inhibitor)
ENSMUSG00000016664	5262,51402018624	6343,25096333308	-0,269395747343794	3,7507407664904e-09	1,02864434571081e-07	Pacsin2	15	83375607	83464606	-	4902	protein_coding	- && sp|Q9WVE8|PACN2_MOUSE Protein kinase C and casein kinase substrate in neurons protein 2 OS=Mus musculus OX=10090 GN=Pacsin2 PE=1 SV=1 && PF00611:Fes/CIP4, and EFC/F-BAR homology domain|PF00018:SH3 domain
ENSMUSG00000042286	1729,86290171699	765,438644822712	1,17522566293433	3,75396997629375e-09	1,02864434571081e-07	Stab1	14	31139013	31168641	-	10288	protein_coding	- && sp|Q8R4Y4|STAB1_MOUSE Stabilin-1 OS=Mus musculus OX=10090 GN=Stab1 PE=1 SV=1 && PF00193:Extracellular link domain|PF12947:EGF domain|PF02469:Fasciclin domain
ENSMUSG00000044217	148,06601541256	418,178785752637	-1,49783035481579	3,90958332016519e-09	1,07013282793683e-07	Aqp5	15	99590782	99594829	+	2599	protein_coding	- && sp|Q9WTY4|AQP5_MOUSE Aquaporin-5 OS=Mus musculus OX=10090 GN=Aqp5 PE=1 SV=1 && PF00230:Major intrinsic protein
ENSMUSG00000039542	206,001867633162	64,8330213424304	1,66657639290832	3,93778537796303e-09	1,07669457122908e-07	Ncam1	9	49502136	49798925	-	8664	protein_coding	- && sp|P13596|NCAM1_RAT Neural cell adhesion molecule 1 OS=Rattus norvegicus OX=10116 GN=Ncam1 PE=1 SV=1 && PF07679:Immunoglobulin I-set domain|PF00041:Fibronectin type III domain|PF13927:Immunoglobulin domain
ENSMUSG00000042102	3100,85046415264	5098,06962283443	-0,717111099187942	4,05793105565452e-09	1,10835507460023e-07	Dmgdh	13	93674433	93752833	+	3414	protein_coding	- && sp|Q9DBT9|M2GD_MOUSE Dimethylglycine dehydrogenase, mitochondrial OS=Mus musculus OX=10090 GN=Dmgdh PE=1 SV=1 && PF16350:FAD dependent oxidoreductase central domain|PF01571:Aminomethyltransferase folate-binding domain|PF08669:Glycine cleavage T-protein C-terminal barrel domain|PF01266:FAD dependent oxidoreductase
ENSMUSG00000006574	929,137561150628	1796,71693249795	-0,951422710558888	4,11026067505106e-09	1,12144475609968e-07	Slc4a1	11	102348824	102366203	-	4891	protein_coding	- && sp|P04919|B3AT_MOUSE Band 3 anion transport protein OS=Mus musculus OX=10090 GN=Slc4a1 PE=1 SV=1 && PF07565:Band 3 cytoplasmic domain|PF00955:HCO3- transporter family
ENSMUSG00000048388	23,098283362797	8,04378048978686	1,50733849456437	4,23851212604009e-09	1,1551987653156e-07	Fam171b	2	83812636	83883486	+	5744	protein_coding	- && sp|Q14CH0|F171B_MOUSE Protein FAM171B OS=Mus musculus OX=10090 GN=Fam171b PE=1 SV=2 && PF10577:Uncharacterised protein family UPF0560
ENSMUSG00000098276	8,72790882258184	0,343770336893007	4,47701651029164	4,27855741185816e-09	1,16486585536108e-07	Mir6358	18	76170552	76170652	+	101	miRNA	- && - && -
ENSMUSG00000048636	162,35211930024	81,7103351037065	0,983084485136198	4,28555406703582e-09	1,16552419156479e-07	A730049H05Rik	6	92816478	92847174	+	3739	protein_coding	- && sp|Q9P2N4|ATS9_HUMAN A disintegrin and metalloproteinase with thrombospondin motifs 9 OS=Homo sapiens OX=9606 GN=ADAMTS9 PE=1 SV=4 && -
ENSMUSG00000029177	171,503312531864	69,0413398871949	1,30392381850347	4,38261866150685e-09	1,19065038044097e-07	Cenpa	5	30666777	30674830	+	5860	protein_coding	- && - && -
ENSMUSG00000028965	27,0975333103404	1,96332498685314	3,71426691760692	4,39384466306189e-09	1,19094900248306e-07	Tnfrsf9	4	150914562	150946102	+	2722	protein_coding	- && sp|P20334|TNR9_MOUSE Tumor necrosis factor receptor superfamily member 9 OS=Mus musculus OX=10090 GN=Tnfrsf9 PE=1 SV=1 && -
ENSMUSG00000031881	24883,3463744655	32879,5948929556	-0,401965049479219	4,39422736063978e-09	1,19094900248306e-07	Cdh16	8	104601911	104624396	-	3792	protein_coding	- && sp|O88338|CAD16_MOUSE Cadherin-16 OS=Mus musculus OX=10090 GN=Cdh16 PE=1 SV=1 && PF00028:Cadherin domain
ENSMUSG00000006378	209,723364817375	307,629314337215	-0,547455845834249	4,39775323041356e-09	1,19094900248306e-07	Gcat	15	79030874	79038353	+	2384	protein_coding	- && sp|O88986|KBL_MOUSE 2-amino-3-ketobutyrate coenzyme A ligase, mitochondrial OS=Mus musculus OX=10090 GN=Gcat PE=1 SV=2 && PF00155:Aminotransferase class I and II
ENSMUSG00000076538	111,782527291215	4,41700215362062	4,66757206480117	4,43932065922336e-09	1,20092823274378e-07	Igkv13-84	6	68939602	68940067	+	347	IG_V_gene	- && sp|P01594|KV133_HUMAN Immunoglobulin kappa variable 1-33 OS=Homo sapiens OX=9606 GN=IGKV1-33 PE=1 SV=2 && PF07686:Immunoglobulin V-set domain
ENSMUSG00000029163	1911,33145034061	868,061048273361	1,13788664281981	4,50163986161462e-09	1,2164941010325e-07	Emilin1	5	30913402	30921277	+	4937	protein_coding	- && sp|Q99K41|EMIL1_MOUSE EMILIN-1 OS=Mus musculus OX=10090 GN=Emilin1 PE=1 SV=1 && -
ENSMUSG00000045868	91,1320997015665	41,498997235596	1,14574610601646	4,70780351652041e-09	1,2708573310344e-07	Gvin1	7	106156556	106215326	-	9005	protein_coding	- && sp|Q80SU7|GVIN1_MOUSE Interferon-induced very large GTPase 1 OS=Mus musculus OX=10090 GN=Gvin1 PE=1 SV=1 && -
ENSMUSG00000034566	5239,2978281737	6868,3402143142	-0,390571899210523	4,82264444450539e-09	1,3004792052895e-07	Atp5h	11	115415689	115419962	-	1465	protein_coding	- && sp|Q9DCX2|ATP5H_MOUSE ATP synthase subunit d, mitochondrial OS=Mus musculus OX=10090 GN=Atp5pd PE=1 SV=3 && -
ENSMUSG00000047497	133,52537021074	38,767012137113	1,77518716173546	4,96883309678728e-09	1,33848270171235e-07	Adamts12	15	11064790	11349231	+	10921	protein_coding	- && sp|Q811B3|ATS12_MOUSE A disintegrin and metalloproteinase with thrombospondin motifs 12 OS=Mus musculus OX=10090 GN=Adamts12 PE=2 SV=2 && PF01421:Reprolysin (M12B) family zinc metalloprotease|PF00090:Thrombospondin type 1 domain|PF17771:ADAM cysteine-rich domain|PF05986:ADAM-TS Spacer 1|PF01562:Reprolysin family propeptide
ENSMUSG00000049288	439,058504693313	230,230147489133	0,927634962477044	5,00874648451692e-09	1,34780814492455e-07	Lix1l	3	96601149	96626171	+	3620	protein_coding	- && sp|Q8BQ89|LIX1L_MOUSE LIX1-like protein OS=Mus musculus OX=10090 GN=Lix1l PE=2 SV=2 && PF14954:Limb expression 1
ENSMUSG00000026548	322,902282975595	152,027934877218	1,08496579029347	5,01480297328527e-09	1,34801293017898e-07	Slamf9	1	172475358	172478575	+	1313	protein_coding	- && sp|Q9D780|SLAF9_MOUSE SLAM family member 9 OS=Mus musculus OX=10090 GN=Slamf9 PE=2 SV=2 && PF07686:Immunoglobulin V-set domain
ENSMUSG00000041241	1406,58566262437	1706,22870744855	-0,278362325777536	5,05286125201721e-09	1,35681050665981e-07	Mul1	4	138434671	138442265	+	4000	protein_coding	- && sp|Q8VCM5|MUL1_MOUSE Mitochondrial ubiquitin ligase activator of NFKB 1 OS=Mus musculus OX=10090 GN=Mul1 PE=1 SV=2 && -
ENSMUSG00000032135	828,79640584883	435,149095574725	0,926721058879463	5,0669617785483e-09	1,35916310890122e-07	Mcam	9	44134469	44142727	+	3350	protein_coding	- && sp|Q8R2Y2|MUC18_MOUSE Cell surface glycoprotein MUC18 OS=Mus musculus OX=10090 GN=Mcam PE=1 SV=1 && PF07686:Immunoglobulin V-set domain|PF08205:CD80-like C2-set immunoglobulin domain|PF13927:Immunoglobulin domain
ENSMUSG00000075010	166,812481386414	77,8904264512985	1,10674448777318	5,13694443914008e-09	1,3764848172921e-07	AW112010	19	11047617	11050566	-	770	lincRNA	- && - && -
ENSMUSG00000039763	546,200906325039	767,051650143936	-0,48937485002721	5,17309364320858e-09	1,38471368855434e-07	Dnajc28	16	91614257	91619026	-	3562	protein_coding	- && sp|Q8VCE1|DJC28_MOUSE DnaJ homolog subfamily C member 28 OS=Mus musculus OX=10090 GN=Dnajc28 PE=1 SV=2 && PF00226:DnaJ domain|PF09350:Domain of unknown function (DUF1992)
ENSMUSG00000005410	270,609539951198	149,332381985586	0,86495284273112	5,19138971994051e-09	1,38815143603788e-07	Mcm5	8	75109569	75128439	+	3993	protein_coding	- && sp|P49718|MCM5_MOUSE DNA replication licensing factor MCM5 OS=Mus musculus OX=10090 GN=Mcm5 PE=1 SV=2 && PF17855:MCM AAA-lid domain|PF14551:MCM N-terminal domain|PF00493:MCM P-loop domain|PF17207:MCM OB domain
ENSMUSG00000073530	160,551196551647	52,1629634059739	1,61548251315154	5,26229960212074e-09	1,40563587273437e-07	Pappa2	1	158711727	158980490	-	10294	protein_coding	- && sp|Q9BXP8|PAPP2_HUMAN Pappalysin-2 OS=Homo sapiens OX=9606 GN=PAPPA2 PE=1 SV=4 && PF13385:Concanavalin A-like lectin/glucanases superfamily|PF05572:Pregnancy-associated plasma protein-A|PF00084:Sushi repeat (SCR repeat)
ENSMUSG00000073411	10589,7010171357	6454,18207787184	0,71447716177825	5,27297281092058e-09	1,4064898682305e-07	H2-D1	17	35262730	35267499	+	2579	protein_coding	- && sp|P01899|HA11_MOUSE H-2 class I histocompatibility antigen, D-B alpha chain OS=Mus musculus OX=10090 GN=H2-D1 PE=1 SV=2 && PF00129:Class I Histocompatibility antigen, domains alpha 1 and 2|PF07654:Immunoglobulin C1-set domain
ENSMUSG00000041420	130,171084257812	38,4400022906346	1,74536592972541	5,27654707793889e-09	1,4064898682305e-07	Meis3	7	16175090	16186504	+	3173	protein_coding	- && sp|P97368|MEIS3_MOUSE Homeobox protein Meis3 OS=Mus musculus OX=10090 GN=Meis3 PE=2 SV=2 && PF16493:N-terminal of Homeobox Meis and PKNOX1
ENSMUSG00000068335	206,268915925193	105,359019459095	0,971475357470269	5,31777526635838e-09	1,41599672782865e-07	Dok1	6	83030934	83033471	-	1977	protein_coding	- && sp|P97465|DOK1_MOUSE Docking protein 1 OS=Mus musculus OX=10090 GN=Dok1 PE=1 SV=2 && PF02174:PTB domain (IRS-1 type)
ENSMUSG00000027947	324,295703776774	156,546368521174	1,0451653820375	5,33123799163519e-09	1,41809816421176e-07	Il6ra	3	89864059	89913196	-	8642	protein_coding	- && sp|P22272|IL6RA_MOUSE Interleukin-6 receptor subunit alpha OS=Mus musculus OX=10090 GN=Il6ra PE=1 SV=2 && -
ENSMUSG00000032243	29,9649277161366	5,53381087310143	2,40538931601995	5,51354757882154e-09	1,46506124390899e-07	Itga11	9	62677826	62783982	+	5131	protein_coding	- && sp|P61622|ITA11_MOUSE Integrin alpha-11 OS=Mus musculus OX=10090 GN=Itga11 PE=1 SV=1 && PF00092:von Willebrand factor type A domain|PF08441:Integrin alpha
ENSMUSG00000022015	9,80558902522972	0,890307434333507	3,57134074968837	5,53164764065416e-09	1,46833808488522e-07	Tnfsf11	14	78277445	78308043	-	2236	protein_coding	- && sp|O35235|TNF11_MOUSE Tumor necrosis factor ligand superfamily member 11 OS=Mus musculus OX=10090 GN=Tnfsf11 PE=1 SV=2 && PF00229:TNF(Tumour Necrosis Factor) family
ENSMUSG00000044641	1761,72301367986	2218,95230779549	-0,33198777021615	5,57505361883356e-09	1,47831838459403e-07	Pard6b	2	168081004	168101203	+	3399	protein_coding	- && sp|Q9JK83|PAR6B_MOUSE Partitioning defective 6 homolog beta OS=Mus musculus OX=10090 GN=Pard6b PE=1 SV=2 && PF00564:PB1 domain|PF00595:PDZ domain
ENSMUSG00000022893	3280,7804327645	1731,17656722162	0,922297649514084	5,61278945007076e-09	1,48677594423518e-07	Adamts1	16	85793827	85803113	-	5302	protein_coding	- && sp|P97857|ATS1_MOUSE A disintegrin and metalloproteinase with thrombospondin motifs 1 OS=Mus musculus OX=10090 GN=Adamts1 PE=1 SV=4 && PF05986:ADAM-TS Spacer 1|PF01421:Reprolysin (M12B) family zinc metalloprotease|PF00090:Thrombospondin type 1 domain|PF17771:ADAM cysteine-rich domain|PF01562:Reprolysin family propeptide
ENSMUSG00000102037	36,2110036940999	5,95710406427006	2,58290726786103	5,62207843708897e-09	1,48768844796816e-07	Bcl2a1a	9	88956900	88962419	+	819	protein_coding	- && sp|Q07440|B2LA1_MOUSE Bcl-2-related protein A1 OS=Mus musculus OX=10090 GN=Bcl2a1 PE=1 SV=1 && PF00452:Apoptosis regulator proteins, Bcl-2 family
ENSMUSG00000005716	295,270586389355	701,556955949463	-1,25016437360498	5,77881704249291e-09	1,52757597750467e-07	Pvalb	15	78191114	78206400	-	1041	protein_coding	- && sp|P32848|PRVA_MOUSE Parvalbumin alpha OS=Mus musculus OX=10090 GN=Pvalb PE=1 SV=3 && PF13499:EF-hand domain pair
ENSMUSG00000034457	68,8514973238625	34,2102056684605	0,996772201967123	5,80492208515103e-09	1,53288481949797e-07	Eda2r	X	97333840	97377216	-	5891	protein_coding	- && sp|Q8BX35|TNR27_MOUSE Tumor necrosis factor receptor superfamily member 27 OS=Mus musculus OX=10090 GN=Eda2r PE=2 SV=1 && PF00020:TNFR/NGFR cysteine-rich region
ENSMUSG00000033450	83,033716551592	39,5715344075642	1,0711408150635	5,9195586285329e-09	1,56153662640346e-07	Tagap	17	7926000	7934897	+	3080	protein_coding	- && sp|B2RWW0|TAGAP_MOUSE T-cell activation Rho GTPase-activating protein OS=Mus musculus OX=10090 GN=Tagap PE=2 SV=2 && PF00620:RhoGAP domain
ENSMUSG00000025260	2097,37972391758	2690,50439698418	-0,359054910236455	5,98376260916609e-09	1,57683914056865e-07	Hsd17b10	X	152001845	152004442	+	1298	protein_coding	- && sp|O08756|HCD2_MOUSE 3-hydroxyacyl-CoA dehydrogenase type-2 OS=Mus musculus OX=10090 GN=Hsd17b10 PE=1 SV=4 && PF00106:short chain dehydrogenase
ENSMUSG00000041625	1430,94044604882	2049,47727358377	-0,518494629912829	6,04250473845562e-09	1,59067218843977e-07	Ggact	14	122816223	122913757	-	5462	protein_coding	- && - && -
ENSMUSG00000036526	115,979668407794	30,4542039871867	1,94103196336517	6,06649492670304e-09	1,59533775675777e-07	Card11	5	140872990	141000582	-	4866	protein_coding	- && sp|Q8CIS0|CAR11_MOUSE Caspase recruitment domain-containing protein 11 OS=Mus musculus OX=10090 GN=Card11 PE=1 SV=2 && PF00619:Caspase recruitment domain
ENSMUSG00000025366	939,738988367117	491,134831933527	0,935066703112482	6,29200636796129e-09	1,65293409806835e-07	Esyt1	10	128509965	128525871	-	7267	protein_coding	- && sp|Q3U7R1|ESYT1_MOUSE Extended synaptotagmin-1 OS=Mus musculus OX=10090 GN=Esyt1 PE=1 SV=2 && -
ENSMUSG00000073599	197,867881164075	101,784049573697	0,949166262152881	6,38695217144858e-09	1,6761469533649e-07	Ecscr	18	35713086	35722356	-	1680	protein_coding	- && sp|Q3TZW0|ECSCR_MOUSE Endothelial cell-specific chemotaxis regulator OS=Mus musculus OX=10090 GN=Ecscr PE=1 SV=2 && PF15820:Endothelial cell-specific chemotaxis regulator
ENSMUSG00000031015	765,204859538114	581,261155393414	0,396129701939364	6,40622722578226e-09	1,67947394705987e-07	Swap70	7	110221711	110283506	+	8090	protein_coding	- && sp|Q6A028|SWP70_MOUSE Switch-associated protein 70 OS=Mus musculus OX=10090 GN=Swap70 PE=1 SV=2 && PF00169:PH domain
ENSMUSG00000024593	13,5166441109752	1,31786901982587	3,24851807100747	6,44967504496436e-09	1,6889610632092e-07	Megf10	18	57133090	57297467	+	7718	protein_coding	- && sp|Q6DIB5|MEG10_MOUSE Multiple epidermal growth factor-like domains protein 10 OS=Mus musculus OX=10090 GN=Megf10 PE=1 SV=1 && -
ENSMUSG00000050350	20,6752094858517	5,59796243530377	1,94457369801635	6,45568476784473e-09	1,6889610632092e-07	Gpr18	14	121911253	121915781	-	1498	protein_coding	- && sp|Q8K1Z6|GPR18_MOUSE N-arachidonyl glycine receptor OS=Mus musculus OX=10090 GN=Gpr18 PE=1 SV=1 && PF00001:7 transmembrane receptor (rhodopsin family)
ENSMUSG00000041836	241,821898306965	121,794113807409	0,987480836562833	6,47617587815341e-09	1,69258247591656e-07	Ptpre	7	135537481	135686293	+	10201	protein_coding	- && sp|P49446|PTPRE_MOUSE Receptor-type tyrosine-protein phosphatase epsilon OS=Mus musculus OX=10090 GN=Ptpre PE=1 SV=3 && -
ENSMUSG00000074342	55,4750488166396	26,2055810375377	1,07488300373447	6,54251083993485e-09	1,70816570196289e-07	I830077J02Rik	3	105924358	105932664	-	2865	protein_coding	- && sp|Q3U7U4|CA162_MOUSE Transmembrane protein C1orf162 homolog OS=Mus musculus OX=10090 PE=1 SV=1 && -
ENSMUSG00000097194	57,6558275788705	18,4573848247874	1,61275217939141	6,5823652248275e-09	1,71681033978698e-07	9330175E14Rik	8	94422898	94435103	-	5938	lincRNA	- && - && -
ENSMUSG00000057967	37,6069032662477	11,2115991986859	1,77404405005288	6,59009578152366e-09	1,71706733075196e-07	Fgf18	11	33117430	33147400	-	1187	protein_coding	- && sp|O89101|FGF18_MOUSE Fibroblast growth factor 18 OS=Mus musculus OX=10090 GN=Fgf18 PE=2 SV=1 && PF00167:Fibroblast growth factor
ENSMUSG00000000386	126,235482870739	36,5854352533191	1,78019242344047	6,75912736344292e-09	1,75930824298367e-07	Mx1	16	97447035	97462907	-	3646	protein_coding	- && sp|P09922|MX1B_MOUSE Interferon-induced GTP-binding protein Mx1 OS=Mus musculus OX=10090 GN=Mx1 PE=1 SV=1 && PF02212:Dynamin GTPase effector domain|PF01031:Dynamin central region|PF00350:Dynamin family
ENSMUSG00000018965	2832,12920876561	2167,04285535548	0,387341137643706	6,93588585889356e-09	1,8034720165883e-07	Ywhah	5	33018816	33027966	+	3709	protein_coding	- && sp|P68509|1433F_BOVIN 14-3-3 protein eta OS=Bos taurus OX=9913 GN=YWHAH PE=1 SV=2 && -
ENSMUSG00000015316	15,3013063872403	1,9934050996712	2,89330182296001	6,94364241821978e-09	1,80364654487962e-07	Slamf1	1	171767127	171801184	+	6156	protein_coding	- && sp|Q9QUM4|SLAF1_MOUSE Signaling lymphocytic activation molecule OS=Mus musculus OX=10090 GN=Slamf1 PE=1 SV=1 && PF06214:Signaling lymphocytic activation molecule (SLAM) protein
ENSMUSG00000059326	854,720967389511	334,701763106691	1,34998301688715	7,00449855275485e-09	1,81759954290446e-07	Csf2ra	19	61224402	61228418	-	1849	protein_coding	- && sp|Q00941|CSF2R_MOUSE Granulocyte-macrophage colony-stimulating factor receptor subunit alpha OS=Mus musculus OX=10090 GN=Csf2ra PE=2 SV=2 && PF09240:Interleukin-6 receptor alpha chain, binding|PF18611:IL-3 receptor alpha chain N-terminal domain
ENSMUSG00000028047	174,512420699389	70,6575119295917	1,29263098454094	7,38396689016729e-09	1,9141167123839e-07	Thbs3	3	89215180	89226837	+	4823	protein_coding	- && sp|Q05895|TSP3_MOUSE Thrombospondin-3 OS=Mus musculus OX=10090 GN=Thbs3 PE=1 SV=2 && -
ENSMUSG00000040181	14284,2486834732	20126,7019987686	-0,494580843522124	7,43715497546933e-09	1,92594320504117e-07	Fmo1	1	162829561	162866610	-	6304	protein_coding	- && sp|P50285|FMO1_MOUSE Dimethylaniline monooxygenase [N-oxide-forming] 1 OS=Mus musculus OX=10090 GN=Fmo1 PE=1 SV=1 && PF00743:Flavin-binding monooxygenase-like
ENSMUSG00000025161	65,886938125776	29,2983658180561	1,15914185300661	7,55848655080322e-09	1,95488396855779e-07	Slc16a3	11	120948480	120960868	+	5318	protein_coding	- && sp|P57787|MOT4_MOUSE Monocarboxylate transporter 4 OS=Mus musculus OX=10090 GN=Slc16a3 PE=1 SV=1 && PF07690:Major Facilitator Superfamily
ENSMUSG00000001021	8,55164587156208	0,536672332735288	3,96088579671218	7,56427054144181e-09	1,95488396855779e-07	S100a3	3	90560578	90602702	+	5660	protein_coding	- && - && -
ENSMUSG00000076652	92,1448749606947	9,35528914822204	3,30381030794802	7,61230613954646e-09	1,96530289136201e-07	Ighv7-3	12	114153180	114153644	-	361	IG_V_gene	- && sp|P01795|HVM26_MOUSE Ig heavy chain V region M167 OS=Mus musculus OX=10090 PE=1 SV=1 && PF07686:Immunoglobulin V-set domain
ENSMUSG00000061232	12730,6646110241	7434,62882692453	0,775999386701381	7,69205925083871e-09	1,98388105662969e-07	H2-K1	17	33996017	34000333	-	2608	protein_coding	- && sp|P01901|HA1B_MOUSE H-2 class I histocompatibility antigen, K-B alpha chain OS=Mus musculus OX=10090 GN=H2-K1 PE=1 SV=1 && PF00129:Class I Histocompatibility antigen, domains alpha 1 and 2|PF07654:Immunoglobulin C1-set domain
ENSMUSG00000022788	1327,41921297782	1719,06377194588	-0,372390935586062	7,920165205558e-09	2,03830709181724e-07	Fgd4	16	16416917	16600549	-	17517	protein_coding	- && sp|Q91ZT5|FGD4_MOUSE FYVE, RhoGEF and PH domain-containing protein 4 OS=Mus musculus OX=10090 GN=Fgd4 PE=1 SV=1 && PF01363:FYVE zinc finger|PF00621:RhoGEF domain|PF00169:PH domain
ENSMUSG00000030165	32,5009159694902	10,4726206795253	1,64116238078546	7,92285741423426e-09	2,03830709181724e-07	Klrd1	6	129591782	129598775	+	1281	protein_coding	- && sp|O54707|KLRD1_MOUSE Natural killer cells antigen CD94 OS=Mus musculus OX=10090 GN=Klrd1 PE=2 SV=1 && PF00059:Lectin C-type domain
ENSMUSG00000109311	1950,44098279699	2864,37248082967	-0,55478359727479	7,93168584937967e-09	2,03830709181724e-07	AI314278	7	89426306	89441928	+	2795	lincRNA	- && - && -
ENSMUSG00000027406	7416,90985863205	9960,97131381608	-0,425328036317438	7,93511285351542e-09	2,03830709181724e-07	Idh3b	2	130279309	130284547	-	3422	protein_coding	- && sp|Q68FX0|IDH3B_RAT Isocitrate dehydrogenase [NAD] subunit beta, mitochondrial OS=Rattus norvegicus OX=10116 GN=Idh3B PE=2 SV=1 && -
ENSMUSG00000023046	45,0448196642188	14,6984752459087	1,61145036733718	7,97298851460917e-09	2,04597173011987e-07	Igfbp6	15	102144362	102149511	+	1112	protein_coding	- && sp|P47880|IBP6_MOUSE Insulin-like growth factor-binding protein 6 OS=Mus musculus OX=10090 GN=Igfbp6 PE=2 SV=2 && PF00086:Thyroglobulin type-1 repeat
ENSMUSG00000033910	1346,67800757797	664,273300028304	1,01847027483854	8,2002816942804e-09	2,10217896082177e-07	Gucy1a1	3	82092427	82145789	-	6968	protein_coding	- && sp|Q9ERL9|GCYA1_MOUSE Guanylate cyclase soluble subunit alpha-1 OS=Mus musculus OX=10090 GN=Gucy1a1 PE=1 SV=2 && PF07701:Heme NO binding associated|PF00211:Adenylate and Guanylate cyclase catalytic domain
ENSMUSG00000009566	1880,14505127806	2273,32111116878	-0,274444127011145	8,48909344358176e-09	2,17291539106165e-07	Fpgs	2	32682609	32704145	-	3802	protein_coding	- && sp|P48760|FOLC_MOUSE Folylpolyglutamate synthase, mitochondrial OS=Mus musculus OX=10090 GN=Fpgs PE=1 SV=3 && -
ENSMUSG00000031146	504,735946600304	295,497265133425	0,771071107150852	8,49328572480494e-09	2,17291539106165e-07	Plp2	X	7667941	7671390	-	1334	protein_coding	- && sp|Q9R1Q7|PLP2_MOUSE Proteolipid protein 2 OS=Mus musculus OX=10090 GN=Plp2 PE=1 SV=1 && -
ENSMUSG00000029188	581,432804876588	211,679749104389	1,45962378756108	8,58561671550899e-09	2,19433191877507e-07	Slc34a2	5	53038081	53071664	+	5013	protein_coding	- && sp|Q9DBP0|NPT2B_MOUSE Sodium-dependent phosphate transport protein 2B OS=Mus musculus OX=10090 GN=Slc34a2 PE=1 SV=1 && -
ENSMUSG00000084790	99,9579712404164	165,642497882459	-0,736300106014159	8,62146662111441e-09	2,20128439625966e-07	Gm15879	16	4032839	4037847	-	1023	antisense	- && sp|P49183|DNAS1_MOUSE Deoxyribonuclease-1 OS=Mus musculus OX=10090 GN=Dnase1 PE=1 SV=2 && -
ENSMUSG00000056973	7830,95579653895	12497,8984625155	-0,674281488911564	8,84217618796409e-09	2,25537512064944e-07	Ces1d	8	93166068	93197838	-	2369	protein_coding	- && sp|Q8VCT4|EST1D_MOUSE Carboxylesterase 1D OS=Mus musculus OX=10090 GN=Ces1d PE=1 SV=1 && PF00135:Carboxylesterase family
ENSMUSG00000026495	414,894399966345	549,960974841096	-0,401952354177786	9,09635703087291e-09	2,31788653231132e-07	Efcab2	1	178406085	178484513	+	4151	protein_coding	- && sp|Q9CQ46|DRC8_MOUSE Dynein regulatory complex protein 8 OS=Mus musculus OX=10090 GN=Efcab2 PE=1 SV=1 && -
ENSMUSG00000079259	10,3406923936197	0,925441895888252	3,375386928513	9,37309985098805e-09	2,38601629806752e-07	Trim71	9	114507133	114564369	-	9332	protein_coding	- && sp|Q1PSW8|LIN41_MOUSE E3 ubiquitin-protein ligase TRIM71 OS=Mus musculus OX=10090 GN=Trim71 PE=1 SV=1 && -
ENSMUSG00000019539	569,600847275949	264,579230719534	1,1034649763979	9,62438086352809e-09	2,44753485776195e-07	Rcn3	7	45082913	45092221	-	1717	protein_coding	- && sp|Q8BH97|RCN3_MOUSE Reticulocalbin-3 OS=Mus musculus OX=10090 GN=Rcn3 PE=1 SV=1 && -
ENSMUSG00000000399	4120,44420475256	5522,05869581	-0,422062727931764	9,80177145499097e-09	2,49015862433383e-07	Ndufa9	6	126821721	126849136	-	2101	protein_coding	- && sp|Q9DC69|NDUA9_MOUSE NADH dehydrogenase [ubiquinone] 1 alpha subcomplex subunit 9, mitochondrial OS=Mus musculus OX=10090 GN=Ndufa9 PE=1 SV=2 && PF05368:NmrA-like family
ENSMUSG00000038156	1553,97425765391	507,506676258456	1,61390344599337	1,00512164303671e-08	2,550984700413e-07	Spon1	7	113765998	114043370	+	10382	protein_coding	- && sp|Q8VCC9|SPON1_MOUSE Spondin-1 OS=Mus musculus OX=10090 GN=Spon1 PE=1 SV=1 && PF02014:Reeler domain|PF06468:Spondin_N|PF00090:Thrombospondin type 1 domain
ENSMUSG00000048279	150,332676078232	72,6955787821149	1,03971080732911	1,01144988608858e-08	2,56448887452896e-07	Sacs	14	61138457	61240695	+	20414	protein_coding	- && sp|Q9JLC8|SACS_MOUSE Sacsin OS=Mus musculus OX=10090 GN=Sacs PE=1 SV=2 && PF05168:HEPN domain
ENSMUSG00000005947	136,539421202117	67,1770583327267	1,02262860481416	1,01347207342986e-08	2,56705921405278e-07	Itgae	11	73090583	73147446	+	4581	protein_coding	- && sp|Q60677|ITAE_MOUSE Integrin alpha-E OS=Mus musculus OX=10090 GN=Itgae PE=2 SV=2 && PF00092:von Willebrand factor type A domain|PF08441:Integrin alpha|PF01839:FG-GAP repeat
ENSMUSG00000027010	2369,90215845961	2914,31434453794	-0,297741687987177	1,01734427507204e-08	2,57430575211071e-07	Slc25a12	2	71271063	71367749	-	7342	protein_coding	- && sp|Q8BH59|CMC1_MOUSE Calcium-binding mitochondrial carrier protein Aralar1 OS=Mus musculus OX=10090 GN=Slc25a12 PE=1 SV=1 && PF00153:Mitochondrial carrier protein
ENSMUSG00000111229	10,296396132748	1,24989683308707	3,01560528888061	1,02053177816156e-08	2,57980704517187e-07	Gm39323	9	44011735	44041059	-	2942	lincRNA	- && - && -
ENSMUSG00000022885	816,054473761078	465,842602841822	0,808175691561258	1,02236807435513e-08	2,5818850893635e-07	St6gal1	16	23224740	23360350	+	4916	protein_coding	- && sp|Q64685|SIAT1_MOUSE Beta-galactoside alpha-2,6-sialyltransferase 1 OS=Mus musculus OX=10090 GN=St6gal1 PE=1 SV=2 && PF00777:Glycosyltransferase family 29 (sialyltransferase)
ENSMUSG00000035104	1386,99360860449	1865,16720627085	-0,42773544826853	1,044643890374e-08	2,63552575553622e-07	Eva1a	6	82041043	82093099	+	2805	protein_coding	- && sp|Q91WM6|EVA1A_MOUSE Protein eva-1 homolog A OS=Mus musculus OX=10090 GN=Eva1a PE=1 SV=2 && PF14851:FAM176 family
ENSMUSG00000026837	818,409803814212	324,205819642965	1,3340465951012	1,05170514286747e-08	2,64872484291848e-07	Col5a1	2	27886425	28039514	+	8490	protein_coding	- && sp|O88207|CO5A1_MOUSE Collagen alpha-1(V) chain OS=Mus musculus OX=10090 GN=Col5a1 PE=1 SV=2 && -
ENSMUSG00000023903	29,3175745094119	7,35881575458945	2,01186558468084	1,05195663740988e-08	2,64872484291848e-07	Mmp25	17	23629458	23645269	-	3373	protein_coding	- && sp|Q3U435|MMP25_MOUSE Matrix metalloproteinase-25 OS=Mus musculus OX=10090 GN=Mmp25 PE=2 SV=1 && PF00413:Matrixin|PF01471:Putative peptidoglycan binding domain|PF00045:Hemopexin
ENSMUSG00000020808	32,5301302114069	7,54259962448754	2,1080057489406	1,05422219567509e-08	2,65180634516849e-07	Pimreg	11	72042032	72047370	+	2529	protein_coding	- && sp|Q8BFY7|PIMRE_MOUSE Protein PIMREG OS=Mus musculus OX=10090 GN=Pimreg PE=1 SV=1 && PF07326:Regulator of chromosome segregation 1
ENSMUSG00000046157	196,691464204651	92,0849532611424	1,09453790516711	1,060054477536e-08	2,66384469695521e-07	Tmem229b	12	78961795	79007627	-	4732	protein_coding	- && sp|Q8BFQ2|T229B_MOUSE Transmembrane protein 229B OS=Mus musculus OX=10090 GN=TMEM229B PE=2 SV=1 && PF06541:Putative ABC-transporter type IV
ENSMUSG00000026580	33,4499787720357	5,51208672115416	2,55226061586004	1,0710194100142e-08	2,68874458592914e-07	Selp	1	164115264	164150026	+	4413	protein_coding	- && sp|Q01102|LYAM3_MOUSE P-selectin OS=Mus musculus OX=10090 GN=Selp PE=1 SV=1 && PF00059:Lectin C-type domain|PF00084:Sushi repeat (SCR repeat)
ENSMUSG00000037710	4479,52107917308	6247,63826795771	-0,479788423933503	1,10486446921437e-08	2,77097831806117e-07	Cisd1	10	71330480	71344954	-	1084	protein_coding	- && sp|Q91WS0|CISD1_MOUSE CDGSH iron-sulfur domain-containing protein 1 OS=Mus musculus OX=10090 GN=Cisd1 PE=1 SV=1 && PF09360:Iron-binding zinc finger CDGSH type|PF10660:Iron-containing outer mitochondrial membrane protein N-terminus
ENSMUSG00000021577	22710,2684906803	29916,3171557995	-0,397552135122501	1,13622764072056e-08	2,84683177383686e-07	Sdha	13	74322254	74350280	-	4126	protein_coding	- && sp|Q8K2B3|SDHA_MOUSE Succinate dehydrogenase [ubiquinone] flavoprotein subunit, mitochondrial OS=Mus musculus OX=10090 GN=Sdha PE=1 SV=1 && PF00890:FAD binding domain|PF02910:Fumarate reductase flavoprotein C-term
ENSMUSG00000029309	1932,88588013404	802,995866259349	1,26641792539447	1,22674072729831e-08	3,07059114592976e-07	Sparcl1	5	104079111	104113733	-	2937	protein_coding	- && sp|P70663|SPRL1_MOUSE SPARC-like protein 1 OS=Mus musculus OX=10090 GN=Sparcl1 PE=1 SV=3 && PF00050:Kazal-type serine protease inhibitor domain|PF10591:Secreted protein acidic and rich in cysteine Ca binding region|PF09289:Follistatin/Osteonectin-like EGF domain
ENSMUSG00000012519	91,4881485201467	45,3956806516389	0,998678361737299	1,25010241981249e-08	3,12599284859987e-07	Mlkl	8	111311797	111338177	-	2303	protein_coding	- && sp|Q9D2Y4|MLKL_MOUSE Mixed lineage kinase domain-like protein OS=Mus musculus OX=10090 GN=Mlkl PE=1 SV=1 && PF07714:Protein tyrosine kinase
ENSMUSG00000073889	1571,06827879448	1989,15117287393	-0,340459023889522	1,25776674657172e-08	3,14207166837387e-07	Il11ra1	4	41699989	41769474	+	4471	protein_coding	- && sp|Q64385|I11RA_MOUSE Interleukin-11 receptor subunit alpha-1 OS=Mus musculus OX=10090 GN=Il11ra1 PE=1 SV=1 && -
ENSMUSG00000030861	4178,36082465308	5820,84349611588	-0,477982418122108	1,26412831192425e-08	3,15486767728859e-07	Acadsb	7	131410601	131448944	+	7179	protein_coding	- && sp|Q9DBL1|ACDSB_MOUSE Short/branched chain specific acyl-CoA dehydrogenase, mitochondrial OS=Mus musculus OX=10090 GN=Acadsb PE=1 SV=1 && PF02770:Acyl-CoA dehydrogenase, middle domain|PF02771:Acyl-CoA dehydrogenase, N-terminal domain|PF00441:Acyl-CoA dehydrogenase, C-terminal domain
ENSMUSG00000056130	25,9706353146372	5,99456038380409	2,13724589435666	1,28097758101933e-08	3,19378700317611e-07	Ticam2	18	46559155	46574533	-	3928	protein_coding	- && sp|Q8BJQ4|TCAM2_MOUSE TIR domain-containing adapter molecule 2 OS=Mus musculus OX=10090 GN=Ticam2 PE=1 SV=1 && -
ENSMUSG00000035521	1606,50491589992	1960,48159085704	-0,287564381942694	1,30957300118089e-08	3,26188750665955e-07	Gnptg	17	25233331	25240124	-	2249	protein_coding	- && sp|Q6S5C2|GNPTG_MOUSE N-acetylglucosamine-1-phosphotransferase subunit gamma OS=Mus musculus OX=10090 GN=Gnptg PE=1 SV=1 && PF13015:Glucosidase II beta subunit-like protein
ENSMUSG00000002107	496,054391617782	260,760569004558	0,928234969520634	1,31383991039825e-08	3,26931659424221e-07	Celf2	2	6539694	7509563	-	25884	protein_coding	- && sp|Q7ZXE2|CELF2_XENLA CUGBP Elav-like family member 2 OS=Xenopus laevis OX=8355 GN=celf2 PE=1 SV=1 && PF00076:RNA recognition motif, (a,k,a, RRM, RBD, or RNP domain)
ENSMUSG00000102418	46,49979216944	16,6642961988143	1,4958153741916	1,3382628249543e-08	3,32683774140984e-07	Sh2d1b1	1	170277320	170286769	+	2544	protein_coding	- && sp|O35324|SH21B_MOUSE SH2 domain-containing protein 1B OS=Mus musculus OX=10090 GN=Sh2d1b PE=1 SV=1 && PF00017:SH2 domain
ENSMUSG00000006782	429,677562416496	245,600286147717	0,805059342705571	1,34954858942511e-08	3,3516203797469e-07	Cnp	11	100574904	100591729	+	3639	protein_coding	- && sp|P16330|CN37_MOUSE 2',3'-cyclic-nucleotide 3'-phosphodiesterase OS=Mus musculus OX=10090 GN=Cnp PE=1 SV=3 && PF13671:AAA domain|PF05881:2',3'-cyclic nucleotide 3'-phosphodiesterase (CNP or CNPase)
ENSMUSG00000095335	70,2617956852304	5,00714560812197	3,79992255528495	1,36632433531557e-08	3,38997585573033e-07	Igkv3-5	6	70663275	70663895	+	382	IG_V_gene	- && sp|P01661|KV3A9_MOUSE Ig kappa chain V-III region MOPC 63 OS=Mus musculus OX=10090 PE=1 SV=1 && PF07686:Immunoglobulin V-set domain
ENSMUSG00000068227	140,29502338533	47,9028911294377	1,55268865048559	1,40738682729053e-08	3,48845560618381e-07	Il2rb	15	78479256	78495271	-	4287	protein_coding	- && sp|P16297|IL2RB_MOUSE Interleukin-2 receptor subunit beta OS=Mus musculus OX=10090 GN=Il2rb PE=1 SV=1 && PF18707:Interleukin-2 receptor subunit beta N-terminal domain 1
ENSMUSG00000023906	62,8879197638439	23,4102619766962	1,42484045876273	1,44181865454069e-08	3,57032448151633e-07	Cldn6	17	23679365	23682446	+	1506	protein_coding	- && sp|Q9Z262|CLD6_MOUSE Claudin-6 OS=Mus musculus OX=10090 GN=Cldn6 PE=1 SV=1 && PF00822:PMP-22/EMP/MP20/Claudin family
ENSMUSG00000071716	24,3827309125631	5,36204510744202	2,23559989186869	1,45517264023949e-08	3,5998906443087e-07	Apol7e	15	77698857	77719285	+	2414	protein_coding	- && sp|O95236|APOL3_HUMAN Apolipoprotein L3 OS=Homo sapiens OX=9606 GN=APOL3 PE=1 SV=3 && PF05461:Apolipoprotein L
ENSMUSG00000055493	370,745561222746	500,385873853788	-0,426326644769174	1,45896776047175e-08	3,60577507869601e-07	Epm2a	10	11343404	11459644	+	3287	protein_coding	- && sp|Q9WUA5|EPM2A_MOUSE Laforin OS=Mus musculus OX=10090 GN=Epm2a PE=1 SV=2 && -
ENSMUSG00000094335	557,745947622959	58,629280683602	3,25088134659784	1,47989844304482e-08	3,65395681533937e-07	Igkv1-117	6	68121046	68121827	+	404	IG_V_gene	- && sp|A2NJV5|KV229_HUMAN Immunoglobulin kappa variable 2-29 OS=Homo sapiens OX=9606 GN=IGKV2-29 PE=3 SV=2 && PF07686:Immunoglobulin V-set domain
ENSMUSG00000031362	15,2256184808685	2,96677472572678	2,4127637360472	1,49036055614144e-08	3,67622270514888e-07	Xlr4c	X	73233688	73243130	-	2232	protein_coding	- && - && PF04803:Cor1/Xlr/Xmr conserved region
ENSMUSG00000043795	61,5038708349277	15,9854969602316	1,91839322870548	1,49903609452692e-08	3,69404286759703e-07	Prr33	7	142491074	142506771	-	2348	lincRNA	- && sp|Q8C494|PRR33_MOUSE Proline-rich protein 33 OS=Mus musculus OX=10090 GN=Prr33 PE=2 SV=1 && PF15485:Domain of unknown function (DUF4643)
ENSMUSG00000046598	2869,45092408295	6681,19563719408	-1,21924222910898	1,50187905794102e-08	3,69746937127144e-07	Bdh1	16	31422280	31458901	+	3800	protein_coding	- && sp|Q80XN0|BDH_MOUSE D-beta-hydroxybutyrate dehydrogenase, mitochondrial OS=Mus musculus OX=10090 GN=Bdh1 PE=1 SV=2 && PF00106:short chain dehydrogenase
ENSMUSG00000040945	1413,28542867343	1037,77180911838	0,446582174083968	1,51767509141029e-08	3,73274754849666e-07	Rcc2	4	140700541	140723220	+	4155	protein_coding	- && sp|Q8BK67|RCC2_MOUSE Protein RCC2 OS=Mus musculus OX=10090 GN=Rcc2 PE=1 SV=1 && PF00415:Regulator of chromosome condensation (RCC1) repeat
ENSMUSG00000032204	13,6959135493957	1,72005298646518	2,98698797030033	1,52213120277684e-08	3,74009381253738e-07	Aqp9	9	71110659	71168682	-	4143	protein_coding	- && sp|Q9JJJ3|AQP9_MOUSE Aquaporin-9 OS=Mus musculus OX=10090 GN=Aqp9 PE=2 SV=1 && PF00230:Major intrinsic protein
ENSMUSG00000020181	109,285424676844	38,7942945948234	1,48899747904259	1,5451377148343e-08	3,79296293816991e-07	Nav3	10	109681259	110456204	-	15207	protein_coding	- && sp|Q80TN7|NAV3_MOUSE Neuron navigator 3 OS=Mus musculus OX=10090 GN=Nav3 PE=1 SV=2 && PF00307:Calponin homology (CH) domain
ENSMUSG00000038582	1538,58615635677	1851,12799781008	-0,26664098832994	1,56581413826789e-08	3,83642317488749e-07	Pptc7	5	122284365	122324281	+	4719	protein_coding	- && sp|Q6NVE9|PPTC7_MOUSE Protein phosphatase PTC7 homolog OS=Mus musculus OX=10090 GN=Pptc7 PE=1 SV=1 && PF07228:Stage II sporulation protein E (SpoIIE)
ENSMUSG00000029440	760,333147664855	938,313648848775	-0,30396255841069	1,56585625342085e-08	3,83642317488749e-07	Psmd9	5	123169413	123250131	+	7248	protein_coding	- && sp|Q9CR00|PSMD9_MOUSE 26S proteasome non-ATPase regulatory subunit 9 OS=Mus musculus OX=10090 GN=Psmd9 PE=1 SV=1 && PF17820:PDZ domain|PF18265:Nas2 N_terminal domain
ENSMUSG00000064267	105,930712937536	45,7261583953402	1,21484589192173	1,60808616808758e-08	3,93610014373437e-07	Hvcn1	5	122206804	122242297	+	3563	protein_coding	- && sp|Q3U2S8|HVCN1_MOUSE Voltage-gated hydrogen channel 1 OS=Mus musculus OX=10090 GN=Hvcn1 PE=1 SV=2 && -
ENSMUSG00000056145	111,525115013336	28,9731333134556	1,94198276526077	1,65097965698036e-08	4,03720827551316e-07	AI504432	3	107039504	107054347	+	5569	lincRNA	- && - && -
ENSMUSG00000025964	39,1397881929939	8,3962117521914	2,20857500201288	1,66966506357227e-08	4,07898213611283e-07	Adam23	1	63445891	63596276	+	17907	protein_coding	- && sp|Q9R1V7|ADA23_MOUSE Disintegrin and metalloproteinase domain-containing protein 23 OS=Mus musculus OX=10090 GN=Adam23 PE=1 SV=1 && -
ENSMUSG00000038291	801,827860733424	1122,06264624033	-0,483586238527515	1,67311620533074e-08	4,08349435502389e-07	Snx25	8	46033261	46152159	-	4440	protein_coding	- && sp|Q3ZT31|SNX25_MOUSE Sorting nexin-25 OS=Mus musculus OX=10090 GN=Snx25 PE=1 SV=3 && PF02194:PXA domain|PF00615:Regulator of G protein signaling domain|PF00787:PX domain|PF08628:Sorting nexin C terminal
ENSMUSG00000061904	22422,7949167326	28609,1635382493	-0,351424416585109	1,68098389421188e-08	4,09876685929671e-07	Slc25a3	10	91116574	91124059	-	5550	protein_coding	- && sp|Q8VEM8|MPCP_MOUSE Phosphate carrier protein, mitochondrial OS=Mus musculus OX=10090 GN=Slc25a3 PE=1 SV=1 && -
ENSMUSG00000035818	23,8142359711925	4,10528030687743	2,52302770456847	1,69635621198194e-08	4,13229126624041e-07	Plekhs1	19	56461640	56486752	+	3628	protein_coding	- && sp|Q8BW88|PKHS1_MOUSE Pleckstrin homology domain-containing family S member 1 OS=Mus musculus OX=10090 GN=Plekhs1 PE=2 SV=2 && PF00169:PH domain
ENSMUSG00000087001	20,5016414091024	4,31489721414752	2,20973889573734	1,73266797099298e-08	4,21671088619478e-07	Gm15475	6	84093772	84107007	-	3757	antisense	- && sp|Q9ESD7|DYSF_MOUSE Dysferlin OS=Mus musculus OX=10090 GN=Dysf PE=1 SV=3 && -
ENSMUSG00000043931	32,527543879309	8,57916361008268	1,94359817381069	1,76184914456933e-08	4,28363245693954e-07	Gimap7	6	48718621	48724636	+	2325	protein_coding	- && sp|Q8NHV1|GIMA7_HUMAN GTPase IMAP family member 7 OS=Homo sapiens OX=9606 GN=GIMAP7 PE=1 SV=1 && PF04548:AIG1 family
ENSMUSG00000023094	620,219289761795	845,703187687057	-0,446486584008432	1,76726248814577e-08	4,29269407425943e-07	Msrb2	2	19371440	19394976	+	1377	protein_coding	- && sp|Q78J03|MSRB2_MOUSE Methionine-R-sulfoxide reductase B2, mitochondrial OS=Mus musculus OX=10090 GN=Msrb2 PE=1 SV=1 && PF01641:SelR domain
ENSMUSG00000065952	66,4052302564776	121,688916340165	-0,864205135620019	1,77891147362466e-08	4,3168703977683e-07	C330021F23Rik	8	3567990	3584939	+	2773	protein_coding	- && sp|Q3T199|RS23_BOVIN 40S ribosomal protein S23 OS=Bos taurus OX=9913 GN=RPS23 PE=2 SV=1 && PF00164:Ribosomal protein S12/S23
ENSMUSG00000056487	1046,37377031695	1707,04403335211	-0,70602982072836	1,79619641369303e-08	4,35466437209236e-07	Mettl7a2	15	100353200	100361840	+	1804	protein_coding	- && sp|Q9H8H3|MET7A_HUMAN Methyltransferase-like protein 7A OS=Homo sapiens OX=9606 GN=METTL7A PE=1 SV=1 && PF08241:Methyltransferase domain
ENSMUSG00000050921	51,9143292059719	11,7271572239799	2,14092338342872	1,79807374325089e-08	4,35506805025638e-07	P2ry10	X	107088492	107104974	+	2982	protein_coding	- && sp|Q8BFU7|P2Y10_MOUSE Putative P2Y purinoceptor 10 OS=Mus musculus OX=10090 GN=P2ry10 PE=2 SV=1 && PF00001:7 transmembrane receptor (rhodopsin family)
ENSMUSG00000028262	124,880404374661	15,8443385388747	2,99345209125932	1,80163799483699e-08	4,35955292743065e-07	Clca3a2	3	144796559	144819494	-	3974	protein_coding	- && sp|Q9QX15|CA3A1_MOUSE Calcium-activated chloride channel regulator 3A-1 OS=Mus musculus OX=10090 GN=Clca3a1 PE=1 SV=1 && PF13519:von Willebrand factor type A domain|PF08434:Calcium-activated chloride channel N terminal
ENSMUSG00000115902	38,4014483091442	10,6050619330736	1,84539556654896	1,8078301677591e-08	4,37038221751905e-07	AC113595,1	15	79889532	79893120	+	3589	antisense	- && sp|Q99J72|ABEC3_MOUSE DNA dC->dU-editing enzyme APOBEC-3 OS=Mus musculus OX=10090 GN=Apobec3 PE=1 SV=3 && -
ENSMUSG00000029061	281,923818466592	124,960033286571	1,16881005677486	1,8308588558184e-08	4,41810852657837e-07	Mmp23	4	155650655	155653384	-	2340	protein_coding	- && sp|O88676|MMP23_MOUSE Matrix metalloproteinase-23 OS=Mus musculus OX=10090 GN=Mmp23 PE=2 SV=1 && PF00413:Matrixin|PF01549:ShK domain-like
ENSMUSG00000050600	28,3461824885596	7,37894528185955	1,95694133485457	1,83104356361572e-08	4,41810852657837e-07	Zfp831	2	174643534	174710832	+	9807	protein_coding	- && sp|Q5JPB2|ZN831_HUMAN Zinc finger protein 831 OS=Homo sapiens OX=9606 GN=ZNF831 PE=2 SV=4 && -
ENSMUSG00000019889	4359,6282929372	5540,55509549747	-0,345710159518843	1,86240297955874e-08	4,48951990981508e-07	Ptprk	10	28074820	28597397	+	13328	protein_coding	- && sp|P35822|PTPRK_MOUSE Receptor-type tyrosine-protein phosphatase kappa OS=Mus musculus OX=10090 GN=Ptprk PE=1 SV=1 && PF00102:Protein-tyrosine phosphatase|PF07679:Immunoglobulin I-set domain|PF00629:MAM domain, meprin/A5/mu|PF00041:Fibronectin type III domain
ENSMUSG00000020153	2721,50164293129	3712,7007546466	-0,447840771468864	1,87281080168737e-08	4,51033791558691e-07	Ndufs7	10	80249121	80256794	+	1718	protein_coding	- && sp|Q9DC70|NDUS7_MOUSE NADH dehydrogenase [ubiquinone] iron-sulfur protein 7, mitochondrial OS=Mus musculus OX=10090 GN=Ndufs7 PE=1 SV=1 && PF01058:NADH ubiquinone oxidoreductase, 20 Kd subunit
ENSMUSG00000003032	417,129276017413	226,885990511599	0,873966654571491	1,92583682850678e-08	4,63365806299326e-07	Klf4	4	55527143	55532466	-	3049	protein_coding	- && sp|Q60793|KLF4_MOUSE Krueppel-like factor 4 OS=Mus musculus OX=10090 GN=Klf4 PE=1 SV=3 && -
ENSMUSG00000049538	363,973298932356	122,537283314481	1,56573797660998	1,95012304341697e-08	4,68766120804744e-07	Adamts16	13	70727802	70841811	-	6836	protein_coding	- && sp|Q69Z28|ATS16_MOUSE A disintegrin and metalloproteinase with thrombospondin motifs 16 OS=Mus musculus OX=10090 GN=Adamts16 PE=2 SV=2 && PF01562:Reprolysin family propeptide|PF00090:Thrombospondin type 1 domain|PF17771:ADAM cysteine-rich domain|PF01421:Reprolysin (M12B) family zinc metalloprotease
ENSMUSG00000030884	8795,96284795783	11857,9897869004	-0,430813559184164	1,95630202775783e-08	4,69704988029395e-07	Uqcrc2	7	120635176	120659524	+	2552	protein_coding	- && sp|Q9DB77|QCR2_MOUSE Cytochrome b-c1 complex subunit 2, mitochondrial OS=Mus musculus OX=10090 GN=Uqcrc2 PE=1 SV=1 && PF00675:Insulinase (Peptidase family M16)|PF05193:Peptidase M16 inactive domain
novel,322	63,6535844971147	33,7719862938239	0,924779821768293	1,95771917150844e-08	4,69704988029395e-07	-	18	6662465	6669128	-	6664	-	- && sp|P03359|POL_WMSV Gag-Pol polyprotein OS=Woolly monkey sarcoma virus OX=11970 GN=pol PE=3 SV=2 && PF01140:Matrix protein (MA), p15
ENSMUSG00000043004	226,213310346154	124,027769951079	0,867240063402926	1,98104825454573e-08	4,7485465506324e-07	Gng2	14	19872559	19977627	-	4390	protein_coding	- && sp|P63212|GBG2_BOVIN Guanine nucleotide-binding protein G(I)/G(S)/G(O) subunit gamma-2 OS=Bos taurus OX=9913 GN=GNG2 PE=1 SV=2 && -
ENSMUSG00000029761	2729,03756039555	1608,04907238235	0,762417214115673	1,98793524944128e-08	4,76057193883136e-07	Cald1	6	34598500	34775473	+	12041	protein_coding	- && sp|Q05682|CALD1_HUMAN Caldesmon OS=Homo sapiens OX=9606 GN=CALD1 PE=1 SV=3 && PF02029:Caldesmon
ENSMUSG00000037474	58,2162176498415	20,7999686299555	1,50503563721028	1,9926923817168e-08	4,76747906663373e-07	Dtl	1	191537356	191575544	-	13709	protein_coding	- && - && -
ENSMUSG00000002083	200,154595439257	100,817085556586	0,994670498269961	1,99864830379007e-08	4,77723861232676e-07	Bbc3	7	16308393	16318205	+	2124	protein_coding	- && sp|Q99ML1|BBC3_MOUSE Bcl-2-binding component 3 OS=Mus musculus OX=10090 GN=Bbc3 PE=1 SV=1 && PF15826:Bcl-2-binding component 3, p53 upregulated modulator of apoptosis
ENSMUSG00000027073	26,5278226462673	2,60771031277476	3,25354410154001	2,00508926796541e-08	4,78813812432715e-07	Prg2	2	84980461	84983632	+	838	protein_coding	- && sp|Q61878|PRG2_MOUSE Bone marrow proteoglycan OS=Mus musculus OX=10090 GN=Prg2 PE=1 SV=1 && PF00059:Lectin C-type domain
ENSMUSG00000027331	89,4876639399439	37,1032146720292	1,28667414290364	2,02651980717233e-08	4,83477865148818e-07	Knstrn	2	118814003	118853957	+	5158	protein_coding	- && sp|Q9D9Z1|SKAP_MOUSE Small kinetochore-associated protein OS=Mus musculus OX=10090 GN=Knstrn PE=2 SV=2 && -
ENSMUSG00000009092	84,4816501808119	30,3359855950004	1,48401301242204	2,04575993197438e-08	4,87611093898312e-07	Derl3	10	75893413	75895941	+	1993	protein_coding	- && sp|Q9D8K3|DERL3_MOUSE Derlin-3 OS=Mus musculus OX=10090 GN=Derl3 PE=1 SV=1 && PF04511:Der1-like family
ENSMUSG00000022956	5982,47311627941	7799,21582421328	-0,382381191407011	2,05802993577075e-08	4,90076801169133e-07	Atp5o	16	91684398	91931687	-	2259	protein_coding	- && sp|Q9DB20|ATPO_MOUSE ATP synthase subunit O, mitochondrial OS=Mus musculus OX=10090 GN=Atp5po PE=1 SV=1 && -
ENSMUSG00000047415	111,979339146056	56,0995078901625	0,992361553684594	2,06526150453988e-08	4,9133922298661e-07	Gpr68	12	100876682	100908198	-	7159	protein_coding	- && sp|P18943|COX1_CHICK Cytochrome c oxidase subunit 1 OS=Gallus gallus OX=9031 GN=MT-CO1 PE=3 SV=1 && -
ENSMUSG00000018168	89,5417723304457	26,2356647957214	1,78081807086048	2,06835663084619e-08	4,91616119466111e-07	Ikzf3	11	98464902	98546031	-	8754	protein_coding	- && sp|O08900|IKZF3_MOUSE Zinc finger protein Aiolos OS=Mus musculus OX=10090 GN=Ikzf3 PE=1 SV=2 && -
ENSMUSG00000052125	59,9746946082592	15,1063201074855	1,96642502758998	2,0841761411339e-08	4,94914065752841e-07	F730043M19Rik	12	33111711	33147597	-	4610	bidirectional_promoter_lncRNA	- && - && -
ENSMUSG00000027907	2686,05680404643	1767,98279440215	0,604121315870646	2,10596832015515e-08	4,99622829057497e-07	S100a11	3	93520488	93526287	+	511	protein_coding	- && sp|P50543|S10AB_MOUSE Protein S100-A11 OS=Mus musculus OX=10090 GN=S100a11 PE=1 SV=1 && PF01023:S-100/ICaBP type calcium binding domain|PF00036:EF hand
ENSMUSG00000024338	472,987735925223	234,485283267661	1,01314644046699	2,12252682578901e-08	5,03082335915131e-07	Psmb8	17	34197721	34201454	+	2736	protein_coding	- && sp|P28063|PSB8_MOUSE Proteasome subunit beta type-8 OS=Mus musculus OX=10090 GN=Psmb8 PE=1 SV=2 && PF00227:Proteasome subunit
ENSMUSG00000089929	21,0393107612346	3,44022329063846	2,66816370354108	2,13368430169182e-08	5,05256442640624e-07	Bcl2a1b	9	89199209	89207827	+	817	protein_coding	- && sp|Q07440|B2LA1_MOUSE Bcl-2-related protein A1 OS=Mus musculus OX=10090 GN=Bcl2a1 PE=1 SV=1 && PF00452:Apoptosis regulator proteins, Bcl-2 family
ENSMUSG00000028307	130361,958570254	185634,506350172	-0,509932441641222	2,2093771072972e-08	5,22694271778415e-07	Aldob	4	49535995	49549546	-	2392	protein_coding	- && sp|Q91Y97|ALDOB_MOUSE Fructose-bisphosphate aldolase B OS=Mus musculus OX=10090 GN=Aldob PE=1 SV=3 && PF00274:Fructose-bisphosphate aldolase class-I
ENSMUSG00000037321	766,87630191435	394,595198327379	0,95876490826827	2,3312091235474e-08	5,51005194512745e-07	Tap1	17	34187553	34197225	+	5476	protein_coding	- && sp|P21958|TAP1_MOUSE Antigen peptide transporter 1 OS=Mus musculus OX=10090 GN=Tap1 PE=1 SV=3 && PF00664:ABC transporter transmembrane region|PF00005:ABC transporter
ENSMUSG00000003379	71,156875609154	20,2657814134914	1,80674263244215	2,35623978314525e-08	5,56404823003205e-07	Cd79a	7	24897381	24902197	+	1457	protein_coding	- && sp|P11911|CD79A_MOUSE B-cell antigen receptor complex-associated protein alpha chain OS=Mus musculus OX=10090 GN=Cd79a PE=1 SV=2 && PF00047:Immunoglobulin domain
ENSMUSG00000035964	13,6855699566077	1,32277093049224	3,27761462276747	2,44927007966343e-08	5,77837063465359e-07	Tmem59l	8	70483867	70487358	-	1663	protein_coding	- && sp|Q7TNI2|TM59L_MOUSE Transmembrane protein 59-like OS=Mus musculus OX=10090 GN=Tmem59l PE=2 SV=1 && PF12280:Brain specific membrane anchored protein
ENSMUSG00000024056	36,0558797321019	11,0883525332178	1,74678999092824	2,4671238307468e-08	5,81224685756958e-07	Ndc80	17	71496100	71526857	-	2201	protein_coding	- && sp|Q9D0F1|NDC80_MOUSE Kinetochore protein NDC80 homolog OS=Mus musculus OX=10090 GN=Ndc80 PE=1 SV=1 && PF18077:Domain of unknown function (DUF5595)|PF03801:HEC/Ndc80p family
ENSMUSG00000023992	19,8047041771885	0,237909081229487	5,92529053988241	2,46819565251128e-08	5,81224685756958e-07	Trem2	17	48346401	48354147	+	4946	protein_coding	- && sp|Q99NH8|TREM2_MOUSE Triggering receptor expressed on myeloid cells 2 OS=Mus musculus OX=10090 GN=Trem2 PE=1 SV=1 && -
ENSMUSG00000034786	172,950678908304	90,5554252296397	0,929516823301447	2,4839815052556e-08	5,84401415876032e-07	Gpsm3	17	34589806	34591754	+	1343	protein_coding	- && sp|Q3U1Z5|GPSM3_MOUSE G-protein-signaling modulator 3 OS=Mus musculus OX=10090 GN=Gpsm3 PE=1 SV=2 && PF02188:GoLoco motif
ENSMUSG00000004359	12,3236236756877	2,62446422171069	2,14488160656265	2,4945537634338e-08	5,86346819962795e-07	Spic	10	88674772	88685015	-	3841	protein_coding	- && sp|Q6P3D7|SPIC_MOUSE Transcription factor Spi-C OS=Mus musculus OX=10090 GN=Spic PE=1 SV=1 && -
ENSMUSG00000026586	137,243367302126	53,8454478481749	1,34460873428415	2,50679744375685e-08	5,88681141404745e-07	Prrx1	1	163245119	163313710	-	11066	protein_coding	- && sp|P63013|PRRX1_MOUSE Paired mesoderm homeobox protein 1 OS=Mus musculus OX=10090 GN=Prrx1 PE=1 SV=1 && PF00046:Homeodomain
ENSMUSG00000046840	275,436954128684	413,987438547992	-0,592783453322461	2,51639705715242e-08	5,90390815547207e-07	Hnf4aos	2	163493807	163541720	-	954	antisense	- && - && -
ENSMUSG00000030147	32,7199052387551	8,62836221452681	1,96279237641342	2,52844132663675e-08	5,92670372107414e-07	Clec4b1	6	123049962	123071555	+	784	protein_coding	- && sp|Q9QZ15|CLC4A_MOUSE C-type lectin domain family 4 member A OS=Mus musculus OX=10090 GN=Clec4a PE=1 SV=1 && PF00059:Lectin C-type domain
ENSMUSG00000037490	379,030578247247	545,81002999325	-0,528467366203181	2,55056965331144e-08	5,97307277780092e-07	Slc2a12	10	22645011	22704285	+	4237	protein_coding	- && sp|Q8BFW9|GTR12_MOUSE Solute carrier family 2, facilitated glucose transporter member 12 OS=Mus musculus OX=10090 GN=Slc2a12 PE=1 SV=1 && PF00083:Sugar (and other) transporter
ENSMUSG00000002769	457,298497241604	736,698829577277	-0,687927200726804	2,55389640710984e-08	5,97536644663495e-07	Gnmt	17	46725664	46729168	-	1206	protein_coding	- && sp|Q9QXF8|GNMT_MOUSE Glycine N-methyltransferase OS=Mus musculus OX=10090 GN=Gnmt PE=1 SV=3 && PF13847:Methyltransferase domain
ENSMUSG00000057315	6401,08224140424	8057,49750094084	-0,332135994268592	2,56698849619133e-08	6,00048293471501e-07	Arhgap24	5	102481391	102897937	+	8792	protein_coding	- && sp|Q8C4V1|RHG24_MOUSE Rho GTPase-activating protein 24 OS=Mus musculus OX=10090 GN=Arhgap24 PE=1 SV=2 && -
ENSMUSG00000032652	1321,94731030506	1740,79005835262	-0,396263311456976	2,59324719636986e-08	6,05630281016434e-07	Crebl2	6	134830154	134858931	+	6186	protein_coding	- && sp|Q32M00|CRBL2_MOUSE cAMP-responsive element-binding protein-like 2 OS=Mus musculus OX=10090 GN=Crebl2 PE=1 SV=1 && PF07716:Basic region leucine zipper
ENSMUSG00000024675	52,2271294741932	14,7029473396606	1,84384342404711	2,60361482125313e-08	6,07494215305406e-07	Ms4a4c	19	11404770	11427246	+	1751	protein_coding	- && sp|Q99N05|M4A4D_MOUSE Membrane-spanning 4-domains subfamily A member 4D OS=Mus musculus OX=10090 GN=Ms4a4d PE=2 SV=1 && PF04103:CD20-like family
ENSMUSG00000028718	37,8220278653978	12,4683121950138	1,5907129459504	2,64416210942559e-08	6,16390024336427e-07	Stil	4	115000159	115043196	+	5795	protein_coding	- && sp|Q60988|STIL_MOUSE SCL-interrupting locus protein homolog OS=Mus musculus OX=10090 GN=Stil PE=1 SV=1 && PF15253:SCL-interrupting locus protein N-terminus
ENSMUSG00000030796	168,552191090838	64,6486382563945	1,37347655346961	2,64894461019753e-08	6,1693992678123e-07	Tead2	7	45215753	45233644	+	4788	protein_coding	- && sp|P48301|TEAD2_MOUSE Transcriptional enhancer factor TEF-4 OS=Mus musculus OX=10090 GN=Tead2 PE=2 SV=1 && PF01285:TEA/ATTS domain|PF17725:YAP binding domain
novel,302	83,8785051076902	149,34562786147	-0,829775188594661	2,6534849391543e-08	6,17432473593345e-07	-	17	74055552	74080375	-	1821	-	- && - && -
ENSMUSG00000039787	68,9261634107498	22,6102080233622	1,59035412041505	2,67188179034645e-08	6,21145414201455e-07	Cercam	2	29869164	29882840	+	3383	protein_coding	- && sp|A3KGW5|GT253_MOUSE Inactive glycosyltransferase 25 family member 3 OS=Mus musculus OX=10090 GN=Cercam PE=3 SV=1 && PF01755:Glycosyltransferase family 25 (LPS biosynthesis protein)|PF13704:Glycosyl transferase family 2
ENSMUSG00000034266	28,2653271466364	8,24295540431833	1,76047917497449	2,7030727694593e-08	6,27696723858794e-07	Batf	12	85686669	85709087	+	1406	protein_coding	- && sp|O35284|BATF_MOUSE Basic leucine zipper transcriptional factor ATF-like OS=Mus musculus OX=10090 GN=Batf PE=1 SV=1 && PF00170:bZIP transcription factor
ENSMUSG00000023089	2385,26575160807	3189,4457019642	-0,419473012934545	2,70499413133681e-08	6,27696723858794e-07	Ndufa5	6	24518666	24528013	-	1032	protein_coding	- && sp|Q9CPP6|NDUA5_MOUSE NADH dehydrogenase [ubiquinone] 1 alpha subcomplex subunit 5 OS=Mus musculus OX=10090 GN=Ndufa5 PE=1 SV=3 && PF04716:ETC complex I subunit conserved region
ENSMUSG00000111116	14,6179426956008	1,87468916910031	2,85160108991064	2,75171242280346e-08	6,37956206146492e-07	Gm48065	10	44597889	44602174	-	4129	lincRNA	- && - && -
ENSMUSG00000026193	4238,82148324027	1078,17836817022	1,97509484946038	2,79883900893596e-08	6,48291590641253e-07	Fn1	1	71585520	71653200	-	11685	protein_coding	- && sp|P11276|FINC_MOUSE Fibronectin OS=Mus musculus OX=10090 GN=Fn1 PE=1 SV=4 && PF00040:Fibronectin type II domain|PF00039:Fibronectin type I domain|PF00041:Fibronectin type III domain
ENSMUSG00000053862	448,241984505363	702,297283984596	-0,647748024398352	2,81452058245036e-08	6,51331235880512e-07	Slc51b	9	65412714	65422955	-	709	protein_coding	- && sp|Q80WK2|OSTB_MOUSE Organic solute transporter subunit beta OS=Mus musculus OX=10090 GN=Slc51b PE=1 SV=1 && PF15048:Organic solute transporter subunit beta protein
ENSMUSG00000019942	108,407406865858	42,4791221871679	1,36329530184953	2,87165507375648e-08	6,63949605427292e-07	Cdk1	10	69335146	69352938	-	4934	protein_coding	- && sp|P11440|CDK1_MOUSE Cyclin-dependent kinase 1 OS=Mus musculus OX=10090 GN=Cdk1 PE=1 SV=3 && PF00069:Protein kinase domain
ENSMUSG00000042644	892,261626779538	396,304828936409	1,16878718187292	2,88208514441728e-08	6,65756437715847e-07	Itpr3	17	27057304	27122223	+	8990	protein_coding	- && sp|P70227|ITPR3_MOUSE Inositol 1,4,5-trisphosphate receptor type 3 OS=Mus musculus OX=10090 GN=Itpr3 PE=1 SV=3 && PF02815:MIR domain|PF01365:RIH domain|PF08454:RyR and IP3R Homology associated|PF08709:Inositol 1,4,5-trisphosphate/ryanodine receptor|PF00520:Ion transport protein
ENSMUSG00000028121	810,557886356139	1008,74590599364	-0,315403662622926	2,93506305306521e-08	6,77379556471696e-07	Bcar3	3	122294136	122530191	+	5604	protein_coding	- && sp|Q9QZK2|BCAR3_MOUSE Breast cancer anti-estrogen resistance protein 3 homolog OS=Mus musculus OX=10090 GN=Bcar3 PE=1 SV=1 && PF00617:RasGEF domain|PF00017:SH2 domain
ENSMUSG00000058571	166,388176627837	67,8877746935181	1,28537277175982	2,98623151557886e-08	6,88345024201839e-07	Gpc6	14	116925315	117976544	+	6425	protein_coding	- && sp|Q9R087|GPC6_MOUSE Glypican-6 OS=Mus musculus OX=10090 GN=Gpc6 PE=1 SV=1 && PF01153:Glypican
ENSMUSG00000032289	611,916824224458	313,267664738557	0,964079729762441	2,98829426587978e-08	6,88345024201839e-07	Thsd4	9	59966931	60522046	-	13986	protein_coding	- && sp|Q3UTY6|THSD4_MOUSE Thrombospondin type-1 domain-containing protein 4 OS=Mus musculus OX=10090 GN=Thsd4 PE=1 SV=2 && PF08686:PLAC (protease and lacunin) domain|PF05986:ADAM-TS Spacer 1|PF00090:Thrombospondin type 1 domain
ENSMUSG00000020826	62,1761099653798	33,465388824146	0,889238315190242	2,99068823368649e-08	6,88345024201839e-07	Nos2	11	78920787	78960254	+	4412	protein_coding	- && sp|P29477|NOS2_MOUSE Nitric oxide synthase, inducible OS=Mus musculus OX=10090 GN=Nos2 PE=1 SV=1 && PF02898:Nitric oxide synthase, oxygenase domain|PF00258:Flavodoxin|PF00667:FAD binding domain|PF00175:Oxidoreductase NAD-binding domain
ENSMUSG00000057135	46,3788437588919	21,1871370244214	1,12405484972014	3,04469436149367e-08	7,00142183073017e-07	Scimp	11	70790932	70812586	-	1080	protein_coding	- && sp|Q3UU41|SCIMP_MOUSE SLP adapter and CSK-interacting membrane protein OS=Mus musculus OX=10090 GN=Scimp PE=1 SV=1 && PF15050:SCIMP protein
ENSMUSG00000045273	20,4550718527886	7,81080823290758	1,43399173151845	3,07447157666295e-08	7,06351520356787e-07	Cenph	13	100759674	100775899	-	1784	protein_coding	- && sp|Q9QYM8|CENPH_MOUSE Centromere protein H OS=Mus musculus OX=10090 GN=Cenph PE=1 SV=1 && -
ENSMUSG00000053929	3552,87305089731	4325,82643445976	-0,283311421151789	3,08787111861896e-08	7,08790326380201e-07	Cyhr1	15	76643395	76660117	-	8470	protein_coding	- && sp|Q9QXA1|CYHR1_MOUSE Cysteine and histidine-rich protein 1 OS=Mus musculus OX=10090 GN=Cyhr1 PE=1 SV=1 && -
ENSMUSG00000050721	388,116095185999	178,654862681146	1,12275836903751	3,13209573497079e-08	7,18293955219967e-07	Plekho2	9	65552698	65580040	-	5547	protein_coding	- && sp|Q8K124|PKHO2_MOUSE Pleckstrin homology domain-containing family O member 2 OS=Mus musculus OX=10090 GN=Plekho2 PE=1 SV=1 && -
ENSMUSG00000025330	14,3121210308955	2,88704468004982	2,36502463055296	3,21527773087117e-08	7,36706659919501e-07	Padi4	4	140745865	140774236	-	4835	protein_coding	- && sp|Q9Z183|PADI4_MOUSE Protein-arginine deiminase type-4 OS=Mus musculus OX=10090 GN=Padi4 PE=1 SV=3 && PF08527:Protein-arginine deiminase (PAD) middle domain|PF03068:Protein-arginine deiminase (PAD)
ENSMUSG00000039683	240,7503656611	106,512964722507	1,17053766952925	3,22626358749301e-08	7,38559045712428e-07	Sdk1	5	141241490	142215586	+	11087	protein_coding	- && sp|Q3UH53|SDK1_MOUSE Protein sidekick-1 OS=Mus musculus OX=10090 GN=Sdk1 PE=1 SV=1 && PF07679:Immunoglobulin I-set domain|PF13927:Immunoglobulin domain|PF00041:Fibronectin type III domain
ENSMUSG00000035711	189,100275889293	84,7072700762358	1,15231554363212	3,24332619594184e-08	7,41797948282978e-07	Dok3	13	55523231	55529296	-	2459	protein_coding	- && sp|Q9QZK7|DOK3_MOUSE Docking protein 3 OS=Mus musculus OX=10090 GN=Dok3 PE=1 SV=1 && PF02174:PTB domain (IRS-1 type)
ENSMUSG00000033788	935,453671766691	617,417633162955	0,597747784398171	3,26420958111216e-08	7,45904121156114e-07	Dysf	6	84008590	84211060	+	8328	protein_coding	- && sp|Q9ESD7|DYSF_MOUSE Dysferlin OS=Mus musculus OX=10090 GN=Dysf PE=1 SV=3 && PF00168:C2 domain|PF08150:FerB (NUC096) domain|PF16165:Ferlin C-terminus|PF08151:FerI (NUC094) domain|PF08165:FerA (NUC095) domain
ENSMUSG00000068587	3296,91402359998	4621,16862555245	-0,486649855998207	3,29306044096562e-08	7,51821942468349e-07	Mgam	6	40628831	40769123	+	8704	protein_coding	- && sp|O43451|MGA_HUMAN Maltase-glucoamylase, intestinal OS=Homo sapiens OX=9606 GN=MGAM PE=1 SV=5 && PF01055:Glycosyl hydrolases family 31|PF00088:Trefoil (P-type) domain|PF16863:N-terminal barrel of NtMGAM and CtMGAM, maltase-glucoamylase
ENSMUSG00000066113	254,740446226994	104,187197914765	1,28553393691808	3,32458038131133e-08	7,58337976582985e-07	Adamtsl1	4	85514172	86428385	+	12767	protein_coding	- && sp|Q8BLI0|ATL1_MOUSE ADAMTS-like protein 1 OS=Mus musculus OX=10090 GN=Adamtsl1 PE=2 SV=2 && PF13927:Immunoglobulin domain|PF07679:Immunoglobulin I-set domain|PF08686:PLAC (protease and lacunin) domain|PF00090:Thrombospondin type 1 domain
ENSMUSG00000027673	2627,23248663873	3565,23022090422	-0,439881158223498	3,37043655335489e-08	7,6810951568668e-07	Ndufb5	3	32736990	32751566	+	4995	protein_coding	- && sp|Q9CQH3|NDUB5_MOUSE NADH dehydrogenase [ubiquinone] 1 beta subcomplex subunit 5, mitochondrial OS=Mus musculus OX=10090 GN=Ndufb5 PE=1 SV=1 && -
ENSMUSG00000020334	1357,32255266937	2013,55183938075	-0,568067333333374	3,37809465324449e-08	7,68692792213629e-07	Slc22a4	11	53983123	54028090	-	2553	protein_coding	- && sp|Q9Z306|S22A4_MOUSE Solute carrier family 22 member 4 OS=Mus musculus OX=10090 GN=Slc22a4 PE=1 SV=1 && PF00083:Sugar (and other) transporter
ENSMUSG00000002661	387,491274563523	514,868931592899	-0,414020100303078	3,37903533346579e-08	7,68692792213629e-07	Alkbh7	17	56997339	56999322	+	1029	protein_coding	- && sp|Q9D6Z0|ALKB7_MOUSE Alpha-ketoglutarate-dependent dioxygenase alkB homolog 7, mitochondrial OS=Mus musculus OX=10090 GN=Alkbh7 PE=1 SV=1 && PF13532:2OG-Fe(II) oxygenase superfamily
ENSMUSG00000038456	205,913721593813	100,274448833945	1,03140820336577	3,42269770161697e-08	7,77930291896085e-07	Dennd2a	6	39462378	39557867	-	7229	protein_coding	- && sp|Q8C4S8|DEN2A_MOUSE DENN domain-containing protein 2A OS=Mus musculus OX=10090 GN=Dennd2a PE=1 SV=1 && PF03456:uDENN domain|PF02141:DENN (AEX-3) domain|PF03455:dDENN domain
ENSMUSG00000034023	47,6161502818964	23,6323913903643	1,03078921520899	3,50266701573947e-08	7,95395999577734e-07	Fancd2	6	113531682	113597017	+	7937	protein_coding	- && sp|Q80V62|FACD2_MOUSE Fanconi anemia group D2 protein homolog OS=Mus musculus OX=10090 GN=Fancd2 PE=1 SV=2 && PF14631:Fanconi anaemia protein FancD2 nuclease
ENSMUSG00000014313	8148,63862591403	10898,6951598725	-0,419365968956006	3,55307369959018e-08	8,06123387671726e-07	Cox6c	15	35925886	35938246	-	3567	protein_coding	- && sp|Q9CPQ1|COX6C_MOUSE Cytochrome c oxidase subunit 6C OS=Mus musculus OX=10090 GN=Cox6c PE=1 SV=3 && -
ENSMUSG00000078122	51,378566597641	12,8961609881976	1,96413480694472	3,59991220289824e-08	8,16022840934796e-07	F630028O10Rik	X	96239926	96243636	+	3295	antisense	- && - && -
ENSMUSG00000027134	315,376605964402	185,423522292626	0,764641158043206	3,62443003305683e-08	8,20849563358492e-07	Lpcat4	2	112239468	112247111	+	2823	protein_coding	- && sp|Q6NVG1|LPCT4_MOUSE Lysophospholipid acyltransferase LPCAT4 OS=Mus musculus OX=10090 GN=Lpcat4 PE=1 SV=1 && PF01553:Acyltransferase
ENSMUSG00000023078	48,89463991703	6,44206905652165	2,92805846643087	3,69097927414621e-08	8,35178385801475e-07	Cxcl13	5	95956951	95961068	+	1150	protein_coding	- && sp|O55038|CXL13_MOUSE C-X-C motif chemokine 13 OS=Mus musculus OX=10090 GN=Cxcl13 PE=1 SV=1 && PF00048:Small cytokines (intecrine/chemokine), interleukin-8 like
ENSMUSG00000017652	128,988561844246	64,6129893187804	0,995590278351332	3,71197159627053e-08	8,38461089473807e-07	Cd40	2	165055627	165072948	+	3406	protein_coding	- && sp|P27512|TNR5_MOUSE Tumor necrosis factor receptor superfamily member 5 OS=Mus musculus OX=10090 GN=Cd40 PE=1 SV=3 && PF00020:TNFR/NGFR cysteine-rich region
ENSMUSG00000016498	9,11460134355211	0,677554327535879	3,64647213403392	3,7120743551107e-08	8,38461089473807e-07	Pdcd1lg2	19	29410919	29471157	+	1645	protein_coding	- && sp|Q9WUL5|PD1L2_MOUSE Programmed cell death 1 ligand 2 OS=Mus musculus OX=10090 GN=Pdcd1lg2 PE=1 SV=1 && -
ENSMUSG00000021596	32,939393268344	10,8515334309988	1,63529276766556	3,75558804248226e-08	8,47537670296351e-07	Mctp1	13	76384535	77031810	+	8193	protein_coding	- && sp|E9PV86|MCTP1_MOUSE Multiple C2 and transmembrane domain-containing protein 1 OS=Mus musculus OX=10090 GN=Mctp1 PE=1 SV=1 && PF08372:Plant phosphoribosyltransferase C-terminal|PF00168:C2 domain
ENSMUSG00000023216	52,360559108582	23,656022105401	1,14965967526248	3,77100936767533e-08	8,50264078507911e-07	Epb42	2	121017891	121037072	-	5417	protein_coding	- && sp|P49222|EPB42_MOUSE Protein 4,2 OS=Mus musculus OX=10090 GN=Epb42 PE=1 SV=3 && PF00927:Transglutaminase family, C-terminal ig like domain|PF00868:Transglutaminase family|PF01841:Transglutaminase-like superfamily
ENSMUSG00000022996	13,6958842239535	1,57526368375775	3,08554776542348	3,81562836814313e-08	8,5956314813674e-07	Wnt10b	15	98770712	98778150	-	3401	protein_coding	- && sp|P48614|WN10B_MOUSE Protein Wnt-10b OS=Mus musculus OX=10090 GN=Wnt10b PE=2 SV=1 && PF00110:wnt family
ENSMUSG00000090164	25,5943637233178	7,47296816194743	1,79198434507637	3,87494583534932e-08	8,72154033462884e-07	BC035044	6	128849090	128891126	-	1584	protein_coding	- && - && -
ENSMUSG00000097585	42,7999033644489	17,0269363863673	1,29749332356645	3,95353626848556e-08	8,89056707160498e-07	E230029C05Rik	7	89980723	90049069	+	5972	processed_transcript	- && - && -
ENSMUSG00000041734	880,121770343424	395,546960230488	1,15167360295898	4,06113794118286e-08	9,12003528819063e-07	Kirrel	3	87078593	87174747	-	7463	protein_coding	- && sp|Q80W68|KIRR1_MOUSE Kin of IRRE-like protein 1 OS=Mus musculus OX=10090 GN=Kirrel1 PE=1 SV=1 && -
ENSMUSG00000109243	26,5690497646151	7,28272276303791	1,81024355157202	4,06274356411383e-08	9,12003528819063e-07	Gm45867	7	81874204	81876520	+	2317	TEC	- && sp|P58749|TM6S1_MOUSE Transmembrane 6 superfamily member 1 OS=Mus musculus OX=10090 GN=Tm6sf1 PE=2 SV=2 && -
ENSMUSG00000022186	23349,2725299814	41184,160313285	-0,818688890385807	4,12221645218269e-08	9,24538696094823e-07	Oxct1	15	4026383	4155344	+	3701	protein_coding	- && sp|Q9D0K2|SCOT1_MOUSE Succinyl-CoA:3-ketoacid coenzyme A transferase 1, mitochondrial OS=Mus musculus OX=10090 GN=Oxct1 PE=1 SV=1 && PF01144:Coenzyme A transferase
ENSMUSG00000095981	81,3434688576121	9,44061433128539	3,1044983520345	4,14286440117555e-08	9,28351727080323e-07	Ighv10-1	12	114479005	114479451	-	359	IG_V_gene	- && sp|A0A0B4J1Y9|HV372_HUMAN Immunoglobulin heavy variable 3-72 OS=Homo sapiens OX=9606 GN=IGHV3-72 PE=3 SV=1 && PF07686:Immunoglobulin V-set domain
ENSMUSG00000094102	30,3021701536821	0,986524355024418	4,921849198345	4,15993538132236e-08	9,31357212550062e-07	Ighv9-2	12	114109001	114109430	-	351	IG_V_gene	- && sp|A0A0J9YVY3|HV741_HUMAN Immunoglobulin heavy variable 7-4-1 OS=Homo sapiens OX=9606 GN=IGHV7-4-1 PE=3 SV=1 && PF07686:Immunoglobulin V-set domain
ENSMUSG00000030681	1957,64657607798	1395,12639871331	0,488516816808159	4,24478338873689e-08	9,49518505656295e-07	Mvp	7	126986860	127014621	-	7627	protein_coding	- && - && -
ENSMUSG00000041773	410,580938229566	271,780580013874	0,596890809162811	4,26900492275516e-08	9,54098238047896e-07	Enc1	13	97241105	97253034	+	4737	protein_coding	- && sp|O35709|ENC1_MOUSE Ectoderm-neural cortex protein 1 OS=Mus musculus OX=10090 GN=Enc1 PE=2 SV=2 && PF07707:BTB And C-terminal Kelch|PF00651:BTB/POZ domain|PF01344:Kelch motif
ENSMUSG00000069792	127,804728523783	39,3758446731901	1,70547007991044	4,29801743066577e-08	9,5973975188621e-07	Wfdc17	11	83703991	83706268	+	533	protein_coding	- && sp|P14730|WFD18_RAT WAP four-disulfide core domain protein 18 (Fragment) OS=Rattus norvegicus OX=10116 GN=Wfdc18 PE=2 SV=2 && -
ENSMUSG00000031563	4285,17529727149	5654,18489907075	-0,399625252200596	4,33819393711356e-08	9,67862093454538e-07	Wwc2	8	47823959	47990924	-	13784	protein_coding	- && sp|Q6NXJ0|WWC2_MOUSE Protein WWC2 OS=Mus musculus OX=10090 GN=Wwc2 PE=1 SV=1 && -
ENSMUSG00000044966	19,4978259177323	6,08803058908448	1,65669240073442	4,34857418478127e-08	9,68721225635305e-07	Fbxo48	11	16951375	16954772	+	2247	protein_coding	- && sp|Q8CAT8|FBX48_MOUSE F-box only protein 48 OS=Mus musculus OX=10090 GN=Fbxo48 PE=2 SV=1 && -
ENSMUSG00000010830	101,867828995325	33,8752858571425	1,59021027238347	4,34965572321321e-08	9,68721225635305e-07	Kdelr3	15	79516411	79527739	+	1411	protein_coding	- && sp|Q8R1L4|ERD23_MOUSE ER lumen protein-retaining receptor 3 OS=Mus musculus OX=10090 GN=Kdelr3 PE=1 SV=1 && PF00810:ER lumen protein retaining receptor
ENSMUSG00000030677	112,199978644585	61,3062103445359	0,867733560737306	4,42427556991963e-08	9,84478661782117e-07	Kif22	7	127027729	127042471	-	4903	protein_coding	- && sp|Q3V300|KIF22_MOUSE Kinesin-like protein KIF22 OS=Mus musculus OX=10090 GN=Kif22 PE=2 SV=2 && PF00225:Kinesin motor domain
ENSMUSG00000028028	330,610033721649	119,617542571785	1,46099928452903	4,44029134382141e-08	9,87179532299719e-07	Alpk1	3	127670310	127780527	-	6868	protein_coding	- && sp|Q9CXB8|ALPK1_MOUSE Alpha-protein kinase 1 OS=Mus musculus OX=10090 GN=Alpk1 PE=2 SV=2 && PF02816:Alpha-kinase family
ENSMUSG00000043313	38,651530838539	17,308020795382	1,16750146379679	4,48608526886306e-08	9,96490284504172e-07	Pcdhb19	18	37496991	37504128	+	7138	protein_coding	- && sp|Q5DRD8|PCDBB_PANTR Protocadherin beta-11 OS=Pan troglodytes OX=9598 GN=PCDHB11 PE=3 SV=1 && PF08266:Cadherin-like|PF00028:Cadherin domain|PF16492:Cadherin cytoplasmic C-terminal
ENSMUSG00000105139	27,3577811523542	4,14400531489943	2,68265183227853	4,52703542590682e-08	1,00470979774964e-06	Gm19391	3	109120533	109122895	-	2363	processed_transcript	- && - && -
ENSMUSG00000026683	49,7391936425633	17,2559408630169	1,53046952742186	4,54028453681274e-08	1,00677250147304e-06	Nuf2	1	169497934	169531464	-	6341	protein_coding	- && sp|Q99P69|NUF2_MOUSE Kinetochore protein Nuf2 OS=Mus musculus OX=10090 GN=Nuf2 PE=1 SV=2 && -
ENSMUSG00000055553	1330,772349701	1653,65266676939	-0,31265304321581	4,56472800661859e-08	1,01131171572222e-06	Kxd1	8	70508272	70527956	-	3176	protein_coding	- && sp|Q80XH1|KXDL1_MOUSE KxDL motif-containing protein 1 OS=Mus musculus OX=10090 GN=Kxd1 PE=1 SV=1 && PF10241:Uncharacterized conserved protein
ENSMUSG00000025007	203,911753642499	102,113880944223	1,00016060879249	4,59643689097694e-08	1,01745128258008e-06	Aldh18a1	19	40550257	40588463	-	4072	protein_coding	- && sp|Q9Z110|P5CS_MOUSE Delta-1-pyrroline-5-carboxylate synthase OS=Mus musculus OX=10090 GN=Aldh18a1 PE=1 SV=2 && PF00171:Aldehyde dehydrogenase family|PF00696:Amino acid kinase family
ENSMUSG00000004677	1851,05080777435	1254,98001817569	0,559715227076425	4,64026657634929e-08	1,02626086852778e-06	Myo9b	8	71272714	71360713	+	7496	protein_coding	- && sp|Q9QY06|MYO9B_MOUSE Unconventional myosin-IXb OS=Mus musculus OX=10090 GN=Myo9b PE=1 SV=2 && PF00063:Myosin head (motor domain)|PF00620:RhoGAP domain|PF00788:Ras association (RalGDS/AF-6) domain
ENSMUSG00000028773	1183,854745736	1896,08952260092	-0,679251138556558	4,67036217415484e-08	1,0320203082056e-06	Fabp3	4	130308595	130315463	+	823	protein_coding	- && sp|P11404|FABPH_MOUSE Fatty acid-binding protein, heart OS=Mus musculus OX=10090 GN=Fabp3 PE=1 SV=5 && PF00061:Lipocalin / cytosolic fatty-acid binding protein family
ENSMUSG00000050910	177,926805501346	102,212527995111	0,797913698663731	4,67929216396195e-08	1,03309680247888e-06	Cdr2l	11	115381916	115396132	+	3700	protein_coding	- && sp|A2A6T1|CDR2L_MOUSE Cerebellar degeneration-related protein 2-like OS=Mus musculus OX=10090 GN=Cdr2l PE=1 SV=1 && -
ENSMUSG00000038421	35,4150096340828	9,97994387620975	1,84193747617094	4,7319131447563e-08	1,04380919421938e-06	Fcrla	1	170917576	170927583	-	1745	protein_coding	- && sp|Q920A9|FCRLA_MOUSE Fc receptor-like A OS=Mus musculus OX=10090 GN=Fcrla PE=1 SV=1 && PF13895:Immunoglobulin domain|PF13927:Immunoglobulin domain
ENSMUSG00000068522	13,448251284855	2,57823874773188	2,32607563788678	4,78030644364064e-08	1,05357126259148e-06	Aard	15	52040107	52045722	+	1348	protein_coding	- && sp|Q811W1|AARD_MOUSE Alanine and arginine-rich domain-containing protein OS=Mus musculus OX=10090 GN=Aard PE=2 SV=1 && -
ENSMUSG00000028044	91,829413860034	49,3927446097335	0,917094262917271	4,81937612035841e-08	1,06126330899519e-06	Cks1b	3	89415472	89418383	-	1126	protein_coding	- && sp|Q0P5A5|CKS1_BOVIN Cyclin-dependent kinases regulatory subunit 1 OS=Bos taurus OX=9913 GN=CKS1B PE=3 SV=1 && -
ENSMUSG00000020399	62,4235156632421	20,5964456089299	1,59972162373944	4,92286173152419e-08	1,08311467794019e-06	Havcr2	11	46454935	46481255	+	2721	protein_coding	- && sp|Q8VIM0|HAVR2_MOUSE Hepatitis A virus cellular receptor 2 homolog OS=Mus musculus OX=10090 GN=Havcr2 PE=1 SV=1 && -
ENSMUSG00000046733	207,611146581425	63,8906126868098	1,7047739985638	4,98659982791651e-08	1,09619071864804e-06	Gprc5a	6	135065651	135084709	+	2083	protein_coding	- && sp|Q8BHL4|RAI3_MOUSE Retinoic acid-induced protein 3 OS=Mus musculus OX=10090 GN=Gprc5a PE=1 SV=1 && PF00003:7 transmembrane sweet-taste receptor of 3 GCPR
ENSMUSG00000063558	74,9065184683767	28,030435246309	1,41384424603683	5,09407480891216e-08	1,11885046018695e-06	Aox1	1	58029931	58106413	+	8690	protein_coding	- && sp|O54754|AOXA_MOUSE Aldehyde oxidase 1 OS=Mus musculus OX=10090 GN=Aox1 PE=1 SV=2 && -
ENSMUSG00000059089	147,11536721459	56,9854912610693	1,37415607819115	5,11769574841697e-08	1,12306950837674e-06	Fcgr4	1	171018920	171029761	+	1256	protein_coding	- && sp|A0A0B4J1G0|FCGR4_MOUSE Low affinity immunoglobulin gamma Fc region receptor IV OS=Mus musculus OX=10090 GN=Fcgr4 PE=1 SV=1 && PF13895:Immunoglobulin domain|PF13927:Immunoglobulin domain
ENSMUSG00000074415	74,9422348364839	18,3404093065964	2,008720331497	5,18221398453419e-08	1,13624839957194e-06	2610203C20Rik	9	41327260	41655483	+	11379	processed_transcript	- && - && -
ENSMUSG00000003500	289,498101157513	192,819894914719	0,579541230958495	5,21756477504613e-08	1,1430148787743e-06	Impdh1	6	29200434	29216364	-	3294	protein_coding	- && sp|P50096|IMDH1_MOUSE Inosine-5'-monophosphate dehydrogenase 1 OS=Mus musculus OX=10090 GN=Impdh1 PE=1 SV=2 && -
ENSMUSG00000029204	48,0333901909922	14,7449019711023	1,73622643822685	5,24581355431522e-08	1,14821521787316e-06	Rhoh	5	65861213	65896700	+	10341	protein_coding	- && sp|Q9D3G9|RHOH_MOUSE Rho-related GTP-binding protein RhoH OS=Mus musculus OX=10090 GN=Rhoh PE=1 SV=1 && PF00071:Ras family
ENSMUSG00000033429	1066,14704439645	1339,40198360469	-0,330005703798258	5,37676329289546e-08	1,17586672151157e-06	Mcee	7	64392607	64412125	+	956	protein_coding	- && sp|Q9D1I5|MCEE_MOUSE Methylmalonyl-CoA epimerase, mitochondrial OS=Mus musculus OX=10090 GN=Mcee PE=1 SV=1 && PF13669:Glyoxalase/Bleomycin resistance protein/Dioxygenase superfamily
ENSMUSG00000074743	1210,51041631326	714,37602816256	0,760206130614569	5,38593072238552e-08	1,17686053621498e-06	Thbd	2	148404466	148408188	-	3723	protein_coding	- && sp|P15306|TRBM_MOUSE Thrombomodulin OS=Mus musculus OX=10090 GN=Thbd PE=1 SV=1 && PF00059:Lectin C-type domain|PF07645:Calcium-binding EGF domain|PF09064:Thrombomodulin like fifth domain, EGF-like
ENSMUSG00000113035	25,0924072779214	5,82729993453684	2,13516130536687	5,39609159632913e-08	1,17806953410081e-06	5830428M24Rik	12	69464787	69475550	-	2790	processed_transcript	- && - && -
ENSMUSG00000028681	159,415883983314	58,6739618185527	1,43341168333072	5,45143511577374e-08	1,1891322391357e-06	Ptch2	4	117096075	117116101	+	5974	protein_coding	- && sp|O35595|PTC2_MOUSE Protein patched homolog 2 OS=Mus musculus OX=10090 GN=Ptch2 PE=2 SV=2 && PF02460:Patched family|PF12349:Sterol-sensing domain of SREBP cleavage-activation
ENSMUSG00000090675	10,4415272988719	1,7994452885495	2,57190035027217	5,48199128723653e-08	1,19477371753333e-06	Olfr111	17	37508030	37532449	+	2643	protein_coding	- && sp|Q9UGF6|OR5V1_HUMAN Olfactory receptor 5V1 OS=Homo sapiens OX=9606 GN=OR5V1 PE=2 SV=1 && PF13853:Olfactory receptor
ENSMUSG00000042073	3607,79461759185	5350,18718448451	-0,568460766584553	5,5873741324726e-08	1,21669970843646e-06	Abhd14b	9	106447459	106452923	+	2671	protein_coding	- && sp|Q8VCR7|ABHEB_MOUSE Protein ABHD14B OS=Mus musculus OX=10090 GN=Abhd14b PE=1 SV=1 && -
ENSMUSG00000030329	43,1117870883904	11,9521900271608	1,83208229559912	5,59804816662224e-08	1,21798217204731e-06	Pianp	6	124996694	125003096	+	2851	protein_coding	- && sp|Q6P1B3|PIANP_MOUSE PILR alpha-associated neural protein OS=Mus musculus OX=10090 GN=Pianp PE=1 SV=1 && PF15298:AJAP1/PANP C-terminus
ENSMUSG00000034422	1146,80541178747	623,548648829098	0,878875212437684	5,70165019915611e-08	1,23946377002321e-06	Parp14	16	35832874	35871544	-	9306	protein_coding	- && sp|Q2EMV9|PAR14_MOUSE Protein mono-ADP-ribosyltransferase PARP14 OS=Mus musculus OX=10090 GN=Parp14 PE=1 SV=3 && -
ENSMUSG00000019775	8,69039020628841	0,671069163630405	3,60112270068268	5,77146825285182e-08	1,25263682315836e-06	Rgs17	10	5825663	5922400	-	8298	protein_coding	- && sp|Q9QZB0|RGS17_MOUSE Regulator of G-protein signaling 17 OS=Mus musculus OX=10090 GN=Rgs17 PE=1 SV=1 && PF00615:Regulator of G protein signaling domain
ENSMUSG00000047586	197,150253240227	860,109049519468	-2,12457715362987	5,77208906962901e-08	1,25263682315836e-06	Nccrp1	7	28543596	28547254	-	1531	protein_coding	- && sp|G3X9C2|FBX50_MOUSE F-box only protein 50 OS=Mus musculus OX=10090 GN=Nccrp1 PE=1 SV=2 && PF04300:F-box associated region
ENSMUSG00000031351	348,613074998615	477,347910513795	-0,45097211942846	5,80422185709163e-08	1,25836310063793e-06	Zfp185	X	72987339	73031543	+	3707	protein_coding	- && sp|Q62394|ZN185_MOUSE Zinc finger protein 185 OS=Mus musculus OX=10090 GN=Znf185 PE=1 SV=1 && -
ENSMUSG00000029379	5,97827812520651	0,207619931781169	4,45245775000383	5,80836204922049e-08	1,25836310063793e-06	Cxcl3	5	90786103	90789600	+	3498	protein_coding	- && sp|Q6W5C0|CXCL3_MOUSE C-X-C motif chemokine 3 OS=Mus musculus OX=10090 GN=Cxcl3 PE=2 SV=1 && -
ENSMUSG00000005397	2348,99856299074	1335,42171658422	0,814096845954099	5,97209779396283e-08	1,29273572655712e-06	Nid1	13	13437551	13512269	+	6943	protein_coding	- && sp|P10493|NID1_MOUSE Nidogen-1 OS=Mus musculus OX=10090 GN=Nid1 PE=1 SV=2 && PF00086:Thyroglobulin type-1 repeat|PF07645:Calcium-binding EGF domain|PF12662:Complement Clr-like EGF-like|PF06119:Nidogen-like|PF07474:G2F domain|PF00058:Low-density lipoprotein receptor repeat class B|PF14670:Coagulation Factor Xa inhibitory site|PF12947:EGF domain
ENSMUSG00000009863	6786,43124593736	9692,52660595893	-0,514097454828202	6,11446339054439e-08	1,32242803797534e-06	Sdhb	4	140961203	140979193	+	2239	protein_coding	- && sp|Q9CQA3|SDHB_MOUSE Succinate dehydrogenase [ubiquinone] iron-sulfur subunit, mitochondrial OS=Mus musculus OX=10090 GN=Sdhb PE=1 SV=1 && PF13085:2Fe-2S iron-sulfur cluster binding domain
ENSMUSG00000105906	642,380183485939	48,7987633104718	3,71769308786476	6,18829578803673e-08	1,3372602511058e-06	Iglc1	16	19061618	19062071	-	454	IG_C_gene	- && sp|P01843|LAC1_MOUSE Ig lambda-1 chain C region OS=Mus musculus OX=10090 PE=1 SV=1 && PF07654:Immunoglobulin C1-set domain
ENSMUSG00000049608	19,5598753537871	4,73399437429005	2,09463028282013	6,25018933604789e-08	1,34936195479746e-06	Gpr55	1	85938318	85961007	-	3721	protein_coding	- && sp|Q3UJF0|GPR55_MOUSE G-protein coupled receptor 55 OS=Mus musculus OX=10090 GN=Gpr55 PE=2 SV=2 && PF00001:7 transmembrane receptor (rhodopsin family)
ENSMUSG00000000555	538,481244993131	285,38850863604	0,914091021913409	6,25489906765006e-08	1,34936195479746e-06	Itga5	15	103344286	103366763	-	4933	protein_coding	- && sp|P11688|ITA5_MOUSE Integrin alpha-5 OS=Mus musculus OX=10090 GN=Itga5 PE=1 SV=3 && -
ENSMUSG00000031221	1659,80413815204	2052,69751647636	-0,305765499451135	6,30543279134813e-08	1,3591117454408e-06	Igbp1	X	100494291	100516125	+	5717	protein_coding	- && sp|Q61249|IGBP1_MOUSE Immunoglobulin-binding protein 1 OS=Mus musculus OX=10090 GN=Igbp1 PE=1 SV=1 && PF04177:TAP42-like family
ENSMUSG00000027848	1102,66817493568	574,458315816739	0,939579658116856	6,44862292939851e-08	1,38879987555642e-06	Olfml3	3	103722222	103738001	-	6161	protein_coding	- && sp|Q8BK62|OLFL3_MOUSE Olfactomedin-like protein 3 OS=Mus musculus OX=10090 GN=Olfml3 PE=2 SV=2 && -
ENSMUSG00000067613	8,68037992698954	0,531671399807146	3,98207063628401	6,462411089684e-08	1,39059287150461e-06	Krt83	15	101485130	101491512	-	1842	protein_coding	- && sp|Q9ERE2|KRT81_MOUSE Keratin, type II cuticular Hb1 OS=Mus musculus OX=10090 GN=Krt81 PE=2 SV=2 && PF00038:Intermediate filament protein|PF16208:Keratin type II head
ENSMUSG00000002820	1201,05088351768	1444,32296994322	-0,267051646401912	6,51978997518946e-08	1,40058055024795e-06	Atg4d	9	21265293	21277772	+	7264	protein_coding	- && sp|Q8BGV9|ATG4D_MOUSE Cysteine protease ATG4D OS=Mus musculus OX=10090 GN=Atg4d PE=1 SV=1 && -
ENSMUSG00000027639	1426,98639039868	917,703543081478	0,636223905460377	6,51983010702318e-08	1,40058055024795e-06	Samhd1	2	157097533	157135265	-	9150	protein_coding	- && sp|Q60710|SAMH1_MOUSE Deoxynucleoside triphosphate triphosphohydrolase SAMHD1 OS=Mus musculus OX=10090 GN=Samhd1 PE=1 SV=3 && -
ENSMUSG00000043263	140,795855415064	50,1519842696669	1,49969406346523	6,56040034327942e-08	1,40810751381552e-06	Ifi209	1	173630917	173647928	+	3547	protein_coding	- && sp|Q8BV49|IFIX_MOUSE Pyrin and HIN domain-containing protein 1 OS=Mus musculus OX=10090 GN=Pyhin1 PE=1 SV=1 && PF02758:PAAD/DAPIN/Pyrin domain|PF02760:HIN-200/IF120x domain
ENSMUSG00000037428	5,4776150574841	0	4,86193720286002	6,63161940199231e-08	1,42219463771791e-06	Vgf	5	137026392	137033351	+	2973	protein_coding	- && sp|Q0VGU4|VGF_MOUSE Neurosecretory protein VGF OS=Mus musculus OX=10090 GN=Vgf PE=1 SV=1 && -
ENSMUSG00000034792	49,882458148142	16,1648699860083	1,62239511802748	6,70520024941692e-08	1,43676412078415e-06	Gna15	10	81502306	81524225	-	2135	protein_coding	- && sp|P30678|GNA15_MOUSE Guanine nucleotide-binding protein subunit alpha-15 OS=Mus musculus OX=10090 GN=Gna15 PE=2 SV=1 && PF00503:G-protein alpha subunit
ENSMUSG00000069920	107,78298761359	46,8113642625382	1,19298951879152	6,79915784452586e-08	1,4556716744344e-06	B3gnt9	8	105252638	105255153	-	2516	protein_coding	- && sp|Q8VI16|B3GN9_MOUSE UDP-GlcNAc:betaGal beta-1,3-N-acetylglucosaminyltransferase 9 OS=Mus musculus OX=10090 GN=B3gnt9 PE=2 SV=1 && PF01762:Galactosyltransferase
ENSMUSG00000027750	104,713097756475	37,3388836224342	1,49148352709007	6,81850140864959e-08	1,45858631813936e-06	Postn	3	54361109	54391037	+	8702	protein_coding	- && sp|Q62009|POSTN_MOUSE Periostin OS=Mus musculus OX=10090 GN=Postn PE=1 SV=2 && -
ENSMUSG00000094930	65,744357646907	6,95979482765755	3,22092064190265	6,92486713677194e-08	1,48009586762104e-06	Igkv6-25	6	70215400	70215957	+	380	IG_V_gene	- && sp|P01633|KV5A1_MOUSE Ig kappa chain V19-17 OS=Mus musculus OX=10090 GN=Igk-V19-17 PE=1 SV=1 && PF07686:Immunoglobulin V-set domain
ENSMUSG00000052684	1576,94100568074	933,653221009775	0,755991996327379	6,94400543330855e-08	1,48294129454952e-06	Jun	4	95049034	95052222	-	3189	protein_coding	- && sp|P05627|JUN_MOUSE Transcription factor AP-1 OS=Mus musculus OX=10090 GN=Jun PE=1 SV=3 && PF00170:bZIP transcription factor|PF03957:Jun-like transcription factor
ENSMUSG00000004952	327,94569130216	155,653136756351	1,07162711236044	7,23800156068661e-08	1,54443057610091e-06	Rasa4	5	136083916	136111860	+	7485	protein_coding	- && sp|Q6PFQ7|RASL2_MOUSE Ras GTPase-activating protein 4 OS=Mus musculus OX=10090 GN=Rasa4 PE=1 SV=1 && PF00168:C2 domain
ENSMUSG00000053746	130,664508388159	80,2199423284325	0,698388298812279	7,24660294430167e-08	1,54497089237976e-06	Ptrh1	2	32775786	32777597	+	1135	protein_coding	- && sp|Q8BW00|PTH_MOUSE Probable peptidyl-tRNA hydrolase OS=Mus musculus OX=10090 GN=Ptrh1 PE=2 SV=1 && PF01195:Peptidyl-tRNA hydrolase
ENSMUSG00000044252	1983,44873972461	2831,71272610253	-0,513216866782543	7,27586963285599e-08	1,5499124466442e-06	Osbpl1a	18	12755314	12941841	-	7392	protein_coding	- && sp|Q91XL9|OSBL1_MOUSE Oxysterol-binding protein-related protein 1 OS=Mus musculus OX=10090 GN=Osbpl1a PE=1 SV=2 && PF01237:Oxysterol-binding protein|PF12796:Ankyrin repeats (3 copies)|PF13857:Ankyrin repeats (many copies)
ENSMUSG00000026156	1572,37532690152	2294,06292460519	-0,544914355354236	7,37036326053677e-08	1,5687288224099e-06	B3gat2	1	23761753	23849158	+	6203	protein_coding	- && sp|P59270|B3GA2_MOUSE Galactosylgalactosylxylosylprotein 3-beta-glucuronosyltransferase 2 OS=Mus musculus OX=10090 GN=B3gat2 PE=2 SV=1 && -
ENSMUSG00000028163	1552,17122368573	1027,23373039742	0,594577013772865	7,4400253873667e-08	1,58223296792654e-06	Nfkb1	3	135584655	135691547	-	12061	protein_coding	- && sp|P25799|NFKB1_MOUSE Nuclear factor NF-kappa-B p105 subunit OS=Mus musculus OX=10090 GN=Nfkb1 PE=1 SV=2 && -
ENSMUSG00000041119	862,214574125236	1150,06901820329	-0,415192007894663	7,5337846697373e-08	1,60083491279493e-06	Pde9a	17	31386234	31476310	+	2834	protein_coding	- && sp|O70628|PDE9A_MOUSE High affinity cGMP-specific 3',5'-cyclic phosphodiesterase 9A OS=Mus musculus OX=10090 GN=Pde9a PE=1 SV=1 && PF00233:3'5'-cyclic nucleotide phosphodiesterase
ENSMUSG00000032376	1338,51277829011	1548,39836523044	-0,209607892768686	7,54595083415351e-08	1,60208277259559e-06	Usp3	9	66514637	66593142	-	6848	protein_coding	- && sp|Q91W36|UBP3_MOUSE Ubiquitin carboxyl-terminal hydrolase 3 OS=Mus musculus OX=10090 GN=Usp3 PE=2 SV=1 && PF00443:Ubiquitin carboxyl-terminal hydrolase|PF02148:Zn-finger in ubiquitin-hydrolases and other protein
ENSMUSG00000036718	164,415260564783	86,1971804296548	0,929270874015473	7,58766604449969e-08	1,60959689023987e-06	Micall2	5	139706696	139736336	-	4144	protein_coding	- && sp|Q3TN34|MILK2_MOUSE MICAL-like protein 2 OS=Mus musculus OX=10090 GN=Micall2 PE=1 SV=1 && PF00412:LIM domain|PF00307:Calponin homology (CH) domain|PF12130:Bivalent Mical/EHBP Rab binding domain
ENSMUSG00000042306	65,1273416318967	21,3454844317301	1,63234951468187	7,92792622812254e-08	1,68037710293994e-06	S100a14	3	90526856	90528837	+	1727	protein_coding	- && sp|Q9D2Q8|S10AE_MOUSE Protein S100-A14 OS=Mus musculus OX=10090 GN=S100a14 PE=1 SV=1 && -
ENSMUSG00000057729	18,943055535453	1,82697674598819	3,33557250320218	7,97267832039645e-08	1,68845673314486e-06	Prtn3	10	79874476	79883174	+	1732	protein_coding	- && sp|Q61096|PRTN3_MOUSE Myeloblastin OS=Mus musculus OX=10090 GN=Prtn3 PE=1 SV=2 && PF00089:Trypsin
ENSMUSG00000026483	1229,49249590635	691,882476400124	0,828967864813218	7,98380750966615e-08	1,68940817926901e-06	Fam129a	1	151571186	151721939	+	7380	protein_coding	- && sp|Q3UW53|NIBA1_MOUSE Protein Niban 1 OS=Mus musculus OX=10090 GN=Niban1 PE=1 SV=2 && -
ENSMUSG00000067341	20,9196571972323	3,043831024568	2,77717776091019	8,05817938083366e-08	1,70372935480483e-06	H2-Eb2	17	34325665	34340229	+	2209	protein_coding	- && sp|P18469|HB2J_MOUSE H-2 class II histocompatibility antigen, I-E beta chain OS=Mus musculus OX=10090 GN=H2-Eb1 PE=1 SV=1 && PF07654:Immunoglobulin C1-set domain|PF00969:Class II histocompatibility antigen, beta domain
ENSMUSG00000097295	25,9891721757629	5,28110706534201	2,27469739589172	8,22728517496471e-08	1,73711328612553e-06	Hmgb1-ps8	10	22262742	22263367	-	626	processed_pseudogene	- && sp|B2RPK0|HGB1A_HUMAN Putative high mobility group protein B1-like 1 OS=Homo sapiens OX=9606 GN=HMGB1P1 PE=5 SV=1 && -
ENSMUSG00000037572	107,075518316597	69,4745940179773	0,621172399818025	8,22972432066068e-08	1,73711328612553e-06	Wdhd1	14	47240944	47276857	-	7349	protein_coding	- && sp|P59328|WDHD1_MOUSE WD repeat and HMG-box DNA-binding protein 1 OS=Mus musculus OX=10090 GN=Wdhd1 PE=1 SV=2 && PF00505:HMG (high mobility group) box|PF12341:Minichromosome loss protein, Mcl1, middle region|PF00400:WD domain, G-beta repeat
ENSMUSG00000022014	186,855513357791	70,585190589844	1,40841409458205	8,3253716082946e-08	1,75584639321249e-06	Epsti1	14	77904239	78002657	+	2321	protein_coding	- && sp|Q8VDI1|ESIP1_MOUSE Epithelial-stromal interaction protein 1 OS=Mus musculus OX=10090 GN=Epsti1 PE=1 SV=2 && -
ENSMUSG00000040165	29,561961773228	2,9556047750382	3,3033174980169	8,38365305390666e-08	1,76667443824709e-06	Cd209c	8	3940222	3954746	-	1997	protein_coding	- && sp|Q91ZW9|C209C_MOUSE CD209 antigen-like protein C OS=Mus musculus OX=10090 GN=Cd209c PE=2 SV=1 && PF00059:Lectin C-type domain
ENSMUSG00000000532	2093,01164373242	2359,39823156502	-0,171282117059124	8,43818959512195e-08	1,77669606561972e-06	Acvr1b	15	101174067	101213684	+	4418	protein_coding	- && sp|Q61271|ACV1B_MOUSE Activin receptor type-1B OS=Mus musculus OX=10090 GN=Acvr1b PE=1 SV=1 && -
ENSMUSG00000027864	830,709813700909	455,738240623458	0,868077823428109	8,46728830715115e-08	1,78134951361024e-06	Ptgfrn	3	101040232	101110278	-	10464	protein_coding	- && sp|Q9WV91|FPRP_MOUSE Prostaglandin F2 receptor negative regulator OS=Mus musculus OX=10090 GN=Ptgfrn PE=1 SV=2 && PF07686:Immunoglobulin V-set domain
ENSMUSG00000040118	283,317566434478	134,52368507048	1,06750582384346	8,55396092831529e-08	1,79809768283397e-06	Cacna2d1	5	15934691	16374511	+	12416	protein_coding	- && sp|O08532|CA2D1_MOUSE Voltage-dependent calcium channel subunit alpha-2/delta-1 OS=Mus musculus OX=10090 GN=Cacna2d1 PE=1 SV=1 && PF00092:von Willebrand factor type A domain|PF08399:VWA N-terminal|PF08473:Neuronal voltage-dependent calcium channel alpha 2acd
ENSMUSG00000095457	13,5116846381851	2,49390631371566	2,37449819506871	8,59607676769059e-08	1,80545982011825e-06	Gm8989	7	106323414	106330688	-	7275	unprocessed_pseudogene	- && sp|Q80SU7|GVIN1_MOUSE Interferon-induced very large GTPase 1 OS=Mus musculus OX=10090 GN=Gvin1 PE=1 SV=1 && -
ENSMUSG00000014077	4599,74222370716	5707,55233314099	-0,31103398536303	8,6464930469906e-08	1,81455174776746e-06	Chp1	2	119547697	119587027	+	3499	protein_coding	- && sp|P61022|CHP1_MOUSE Calcineurin B homologous protein 1 OS=Mus musculus OX=10090 GN=Chp1 PE=1 SV=2 && -
ENSMUSG00000039463	3999,43261954539	9647,81081081793	-1,27034809622583	8,78109153456649e-08	1,84128061041124e-06	Slc9a8	2	167421712	167477000	+	9095	protein_coding	- && sp|Q8R4D1|SL9A8_MOUSE Sodium/hydrogen exchanger 8 OS=Mus musculus OX=10090 GN=Slc9a8 PE=1 SV=1 && -
ENSMUSG00000086652	6,45329320005893	0,260849703666783	4,30875823922523	8,88022148504143e-08	1,86053430554086e-06	Gm14029	2	129182482	129183947	-	1348	antisense	- && - && -
ENSMUSG00000046027	2854,21583636211	3644,43985402312	-0,3523888952171	8,95159030894661e-08	1,87306980146417e-06	Stard5	7	83631959	83653127	+	5460	protein_coding	- && sp|O54824|IL16_MOUSE Pro-interleukin-16 OS=Mus musculus OX=10090 GN=Il16 PE=1 SV=3 && -
ENSMUSG00000024087	1528,05520148808	705,114963137547	1,11487291861378	8,9547688104254e-08	1,87306980146417e-06	Cyp1b1	17	79706953	79715041	-	5128	protein_coding	- && sp|Q64429|CP1B1_MOUSE Cytochrome P450 1B1 OS=Mus musculus OX=10090 GN=Cyp1b1 PE=1 SV=3 && PF00067:Cytochrome P450
ENSMUSG00000032690	220,527331438237	74,8868237335751	1,552796290588	9,02331905633673e-08	1,88570420226791e-06	Oas2	5	120730333	120749853	-	4451	protein_coding	- && sp|E9Q9A9|OAS2_MOUSE 2'-5'-oligoadenylate synthase 2 OS=Mus musculus OX=10090 GN=Oas2 PE=1 SV=1 && PF10421:2'-5'-oligoadenylate synthetase 1, domain 2, C-terminus|PF18144:Second Messenger Oligonucleotide or Dinucleotide Synthetase domain|PF01909:Nucleotidyltransferase domain
ENSMUSG00000023043	765,345669738685	362,40422849268	1,07898373240169	9,02998673226188e-08	1,88570420226791e-06	Krt18	15	102028180	102032027	+	1437	protein_coding	- && sp|P05784|K1C18_MOUSE Keratin, type I cytoskeletal 18 OS=Mus musculus OX=10090 GN=Krt18 PE=1 SV=5 && PF00038:Intermediate filament protein
ENSMUSG00000026009	14,0875197241427	1,56451580425774	3,12429046216512	9,30489455214758e-08	1,94151963704483e-06	Icos	1	60977927	61000320	+	3430	protein_coding	- && sp|Q9WVS0|ICOS_MOUSE Inducible T-cell costimulator OS=Mus musculus OX=10090 GN=Icos PE=1 SV=2 && PF15910:ICOS V-set domain
ENSMUSG00000019461	776,428094059082	545,731679171143	0,507351512584736	9,3479829224541e-08	1,94891280322679e-06	Plscr3	11	69846376	69852058	+	3148	protein_coding	- && sp|Q9JIZ9|PLS3_MOUSE Phospholipid scramblase 3 OS=Mus musculus OX=10090 GN=Plscr3 PE=1 SV=1 && PF03803:Scramblase
ENSMUSG00000089812	10,7936503614119	1,75372057029889	2,57649462549612	9,43093569016906e-08	1,96459819090789e-06	Gm15867	1	192854923	192856246	+	388	antisense	- && - && -
ENSMUSG00000030144	22,145093318078	2,84209411061719	3,06359178773676	9,48157089303526e-08	1,97353122365581e-06	Clec4d	6	123262111	123275265	+	1599	protein_coding	- && sp|Q9Z2H6|CLC4D_MOUSE C-type lectin domain family 4 member D OS=Mus musculus OX=10090 GN=Clec4d PE=1 SV=1 && PF00059:Lectin C-type domain
ENSMUSG00000031453	494,007377889088	252,320843868916	0,968964703897853	9,76725912218397e-08	2,0313345442346e-06	Rasa3	8	13566948	13677603	-	5095	protein_coding	- && sp|Q60790|RASA3_MOUSE Ras GTPase-activating protein 3 OS=Mus musculus OX=10090 GN=Rasa3 PE=1 SV=2 && PF00169:PH domain|PF00779:BTK motif|PF00168:C2 domain|PF00616:GTPase-activator protein for Ras-like GTPase
ENSMUSG00000004748	489,90285821401	660,039786976611	-0,431634935318634	9,80518674586142e-08	2,03594831169809e-06	Mtfp1	11	4091480	4095445	-	1738	protein_coding	- && sp|Q9CRB8|MTFP1_MOUSE Mitochondrial fission process protein 1 OS=Mus musculus OX=10090 GN=Mtfp1 PE=1 SV=1 && PF10558:Mitochondrial 18 KDa protein (MTP18)
ENSMUSG00000040048	3416,36445856576	4648,31561787597	-0,443925590260513	9,80543930759686e-08	2,03594831169809e-06	Ndufb10	17	24722060	24724478	-	1217	protein_coding	- && sp|Q9DCS9|NDUBA_MOUSE NADH dehydrogenase [ubiquinone] 1 beta subcomplex subunit 10 OS=Mus musculus OX=10090 GN=Ndufb10 PE=1 SV=3 && PF10249:NADH-ubiquinone oxidoreductase subunit 10
ENSMUSG00000075254	1508,13099739965	1177,8681503558	0,356143404278165	9,81653397823437e-08	2,03659078198805e-06	Heg1	16	33684466	33771576	+	12632	protein_coding	- && sp|E9Q7X6|HEG1_MOUSE Protein HEG homolog 1 OS=Mus musculus OX=10090 GN=Heg1 PE=1 SV=1 && -
ENSMUSG00000050666	374,029844417034	186,956006201351	0,997777108941813	9,90032365190131e-08	2,05230161956677e-06	Vstm4	14	32856756	32939491	+	2745	protein_coding	- && sp|T1NXB5|VSTM4_MOUSE V-set and transmembrane domain-containing protein 4 OS=Mus musculus OX=10090 GN=Vstm4 PE=1 SV=1 && PF07686:Immunoglobulin V-set domain
ENSMUSG00000020493	33,5666506410647	14,1652896197159	1,2451655255759	9,93024245140239e-08	2,05682873753376e-06	Prr11	11	87089153	87108708	-	3824	protein_coding	- && sp|Q8BHE0|PRR11_MOUSE Proline-rich protein 11 OS=Mus musculus OX=10090 GN=Prr11 PE=2 SV=1 && -
ENSMUSG00000020057	334,478287562956	253,848367090084	0,400346491230599	9,96512035738358e-08	2,06197950550442e-06	Dram1	10	88322804	88379080	-	3045	protein_coding	- && sp|Q9DC58|DRAM1_MOUSE DNA damage-regulated autophagy modulator protein 1 OS=Mus musculus OX=10090 GN=Dram1 PE=2 SV=2 && PF10277:Frag1/DRAM/Sfk1 family
ENSMUSG00000051504	23,5585005537501	7,7593390885797	1,64206948784925	9,97756465049816e-08	2,06197950550442e-06	Siglech	7	55768178	55778925	+	3383	protein_coding	- && sp|P20138|CD33_HUMAN Myeloid cell surface antigen CD33 OS=Homo sapiens OX=9606 GN=CD33 PE=1 SV=2 && PF07686:Immunoglobulin V-set domain
ENSMUSG00000067722	619,176015169363	734,060985059442	-0,243025388152741	9,9794105546097e-08	2,06197950550442e-06	BC003965	17	25184561	25187661	+	3022	protein_coding	- && sp|Q6RUT7|CSMT1_MOUSE Protein CCSMST1 OS=Mus musculus OX=10090 GN=Ccsmst1 PE=1 SV=1 && PF15013:CCSMST1 family
ENSMUSG00000055538	416,561727769674	233,107384434444	0,834679458685259	9,99844299549502e-08	2,06423653603667e-06	Zcchc24	14	25711642	25769039	-	4557	protein_coding	- && sp|B2RVL6|ZCH24_MOUSE Zinc finger CCHC domain-containing protein 24 OS=Mus musculus OX=10090 GN=Zcchc24 PE=1 SV=1 && PF17180:Zinc-binding domain|PF13696:Zinc knuckle
ENSMUSG00000030921	377,327522100107	211,353633100583	0,837210926970203	1,017772803312e-07	2,09954817513049e-06	Trim30a	7	104409025	104465193	-	4111	protein_coding	- && sp|P15533|TR30A_MOUSE Tripartite motif-containing protein 30A OS=Mus musculus OX=10090 GN=Trim30a PE=1 SV=2 && PF00622:SPRY domain|PF00643:B-box zinc finger|PF13445:RING-type zinc-finger
ENSMUSG00000095753	95,0319808464297	9,08968665735522	3,38072551849896	1,02174493308654e-07	2,10603554790696e-06	Igkv4-53	6	69648824	69649363	-	367	IG_V_gene	- && sp|P01680|KV4A1_MOUSE Ig kappa chain V-IV region S107B OS=Mus musculus OX=10090 PE=4 SV=1 && PF07686:Immunoglobulin V-set domain
ENSMUSG00000056290	105,434618094339	30,7628476389286	1,77685613138847	1,02744167976375e-07	2,11606435275616e-06	Ms4a4b	19	11443553	11463549	+	5274	protein_coding	- && sp|Q99N05|M4A4D_MOUSE Membrane-spanning 4-domains subfamily A member 4D OS=Mus musculus OX=10090 GN=Ms4a4d PE=2 SV=1 && -
ENSMUSG00000020482	906,4563786674	1192,38492828388	-0,395930973777907	1,03511281215939e-07	2,13013999566122e-06	Ccdc117	11	5528887	5542187	-	3372	protein_coding	- && sp|Q6PB51|CC117_MOUSE Coiled-coil domain-containing protein 117 OS=Mus musculus OX=10090 GN=Ccdc117 PE=1 SV=1 && PF15810:Coiled-coil domain-containing protein 117
ENSMUSG00000086564	21,2257909218969	5,71438602001441	1,8846380447841	1,0524348687895e-07	2,16403731986313e-06	Cd101	3	100993529	101029556	-	3330	protein_coding	- && sp|A8E0Y8|IGSF2_MOUSE Immunoglobulin superfamily member 2 OS=Mus musculus OX=10090 GN=Cd101 PE=2 SV=1 && PF07686:Immunoglobulin V-set domain
ENSMUSG00000055026	12,2344247243404	3,00947398654125	2,13336633204096	1,08012084378229e-07	2,21917322028427e-06	Gabrg3	7	56716465	57387188	-	11934	protein_coding	- && sp|P27681|GBRG3_MOUSE Gamma-aminobutyric acid receptor subunit gamma-3 OS=Mus musculus OX=10090 GN=Gabrg3 PE=2 SV=2 && PF02931:Neurotransmitter-gated ion-channel ligand binding domain|PF02932:Neurotransmitter-gated ion-channel transmembrane region
ENSMUSG00000001128	356,873324999058	113,121078135415	1,65180378099787	1,08910181684447e-07	2,23582063303168e-06	Cfp	X	20925454	20931555	-	1736	protein_coding	- && sp|P11680|PROP_MOUSE Properdin OS=Mus musculus OX=10090 GN=Cfp PE=1 SV=2 && PF18487:Thrombospondin type 1 repeat|PF00090:Thrombospondin type 1 domain
ENSMUSG00000060733	3242,79434658887	4343,0590722214	-0,42173235655569	1,10936209757187e-07	2,27557788523686e-06	Ipmk	10	71347763	71433327	+	7093	protein_coding	- && sp|Q7TT16|IPMK_MOUSE Inositol polyphosphate multikinase OS=Mus musculus OX=10090 GN=Ipmk PE=1 SV=1 && -
ENSMUSG00000018398	1046,53388032192	661,420644185689	0,660737779334325	1,11072149277702e-07	2,27653190983348e-06	Sept8	11	53519257	53549565	+	6087	protein_coding	- && sp|Q8CHH9|SEPT8_MOUSE Septin-8 OS=Mus musculus OX=10090 GN=Septin8 PE=1 SV=4 && PF00735:Septin
ENSMUSG00000048922	52,2189183487946	21,3083759021566	1,30944037736254	1,1281121161927e-07	2,31031552934847e-06	Cdca2	14	67676331	67715841	-	5715	protein_coding	- && sp|Q14B71|CDCA2_MOUSE Cell division cycle-associated protein 2 OS=Mus musculus OX=10090 GN=Cdca2 PE=1 SV=2 && PF15276:Protein phosphatase 1 binding
ENSMUSG00000026072	467,381589395888	260,692163255951	0,838995273025843	1,13588428296628e-07	2,32436256488662e-06	Il1r1	1	40225080	40317257	+	6363	protein_coding	- && sp|P13504|IL1R1_MOUSE Interleukin-1 receptor type 1 OS=Mus musculus OX=10090 GN=Il1r1 PE=1 SV=1 && PF13895:Immunoglobulin domain|PF18452:Immunoglobulin domain|PF01582:TIR domain
ENSMUSG00000029162	11054,6655725751	17822,8039535121	-0,68904278502445	1,15195284422456e-07	2,35535032952454e-06	Khk	5	30921431	30931248	+	1797	protein_coding	- && sp|P97328|KHK_MOUSE Ketohexokinase OS=Mus musculus OX=10090 GN=Khk PE=1 SV=1 && PF00294:pfkB family carbohydrate kinase
ENSMUSG00000051236	434,292627163944	279,695272502895	0,633392152485995	1,16409180938467e-07	2,37826012036084e-06	Msrb3	10	120781096	120899101	-	4048	protein_coding	- && sp|Q8BU85|MSRB3_MOUSE Methionine-R-sulfoxide reductase B3, mitochondrial OS=Mus musculus OX=10090 GN=Msrb3 PE=1 SV=2 && PF01641:SelR domain
ENSMUSG00000031298	125,719257749079	55,0131045637526	1,1974193130757	1,18082636553019e-07	2,410514511703e-06	Adgrg2	X	160390690	160498070	+	5278	protein_coding	- && sp|Q8CJ12|AGRG2_MOUSE Adhesion G-protein coupled receptor G2 OS=Mus musculus OX=10090 GN=Adgrg2 PE=1 SV=1 && PF01825:GPCR proteolysis site, GPS, motif|PF00002:7 transmembrane receptor (Secretin family)
ENSMUSG00000018211	1765,74695238171	3705,1204828311	-1,06924462201422	1,18233186562652e-07	2,41165384386128e-06	Wfdc15b	2	164214454	164221660	-	572	protein_coding	- && sp|Q9JHY4|WF15B_MOUSE WAP four-disulfide core domain protein 15B OS=Mus musculus OX=10090 GN=Wfdc15b PE=2 SV=1 && -
ENSMUSG00000039187	31,7611393565334	11,6711820939031	1,43260673998018	1,18542588609773e-07	2,41602893166563e-06	Fanci	7	79391929	79450264	+	5774	protein_coding	- && sp|Q8K368|FANCI_MOUSE Fanconi anemia group I protein homolog OS=Mus musculus OX=10090 GN=Fanci PE=1 SV=2 && PF14675:FANCI solenoid 1|PF14679:FANCI helical domain 1|PF14676:FANCI solenoid 2|PF14674:FANCI solenoid 1 cap|PF14680:FANCI helical domain 2|PF14677:FANCI solenoid 3|PF14678:FANCI solenoid 4
ENSMUSG00000026829	42,6724033646581	13,6209844437669	1,61929762322505	1,18717794712899e-07	2,41766414576925e-06	Gbgt1	2	28496891	28505415	+	1337	protein_coding	- && sp|Q8VI38|GBGT1_MOUSE Globoside alpha-1,3-N-acetylgalactosaminyltransferase 1 OS=Mus musculus OX=10090 GN=Gbgt1 PE=1 SV=2 && PF03414:Glycosyltransferase family 6
ENSMUSG00000030114	12,4538812751299	1,57542354649311	2,98818062655338	1,19041823410672e-07	2,42103643144102e-06	Klrg1	6	122270596	122282882	-	1414	protein_coding	- && sp|O88713|KLRG1_MOUSE Killer cell lectin-like receptor subfamily G member 1 OS=Mus musculus OX=10090 GN=Klrg1 PE=1 SV=2 && PF00059:Lectin C-type domain
ENSMUSG00000095649	18,1963585602849	5,67714023772797	1,61716848868583	1,19073601986336e-07	2,42103643144102e-06	Gm8979	7	106076751	106084046	-	7296	unprocessed_pseudogene	- && sp|Q80SU7|GVIN1_MOUSE Interferon-induced very large GTPase 1 OS=Mus musculus OX=10090 GN=Gvin1 PE=1 SV=1 && -
ENSMUSG00000033161	109388,743585611	144027,848071385	-0,396865521007868	1,19196684981509e-07	2,42160479879432e-06	Atp1a1	3	101576219	101604684	-	4568	protein_coding	- && sp|Q8VDN2|AT1A1_MOUSE Sodium/potassium-transporting ATPase subunit alpha-1 OS=Mus musculus OX=10090 GN=Atp1a1 PE=1 SV=1 && PF00690:Cation transporter/ATPase, N-terminus|PF00689:Cation transporting ATPase, C-terminus|PF00122:E1-E2 ATPase|PF00702:haloacid dehalogenase-like hydrolase|PF13246:Cation transport ATPase (P-type)
ENSMUSG00000056612	951,484236609661	706,001257185957	0,432106626688652	1,19481805443545e-07	2,42546159439465e-06	Ppp1r14b	19	6975048	6977324	+	919	protein_coding	- && sp|Q62084|PP14B_MOUSE Protein phosphatase 1 regulatory subunit 14B OS=Mus musculus OX=10090 GN=Ppp1r14b PE=1 SV=2 && PF05361:PKC-activated protein phosphatase-1 inhibitor
ENSMUSG00000035929	1408,51267166147	810,01564186566	0,797726011266915	1,20024446397019e-07	2,43453570317331e-06	H2-Q4	17	35379617	35385290	+	2596	protein_coding	- && sp|P14430|HA18_MOUSE H-2 class I histocompatibility antigen, Q8 alpha chain OS=Mus musculus OX=10090 GN=H2-Q8 PE=3 SV=1 && PF00129:Class I Histocompatibility antigen, domains alpha 1 and 2
ENSMUSG00000038379	21,9567202893381	5,76962302448402	1,95487054679287	1,21399505783627e-07	2,4604664165828e-06	Ttk	9	83834689	83872389	+	4919	protein_coding	- && sp|P35761|TTK_MOUSE Dual specificity protein kinase TTK OS=Mus musculus OX=10090 GN=Ttk PE=1 SV=1 && PF00069:Protein kinase domain
ENSMUSG00000028080	3555,43295754958	4716,22806029995	-0,40712506618856	1,22677470976973e-07	2,48438957930773e-06	Lrba	3	86224680	86782692	+	19324	protein_coding	- && sp|Q9ESE1|LRBA_MOUSE Lipopolysaccharide-responsive and beige-like anchor protein OS=Mus musculus OX=10090 GN=Lrba PE=1 SV=1 && PF13385:Concanavalin A-like lectin/glucanases superfamily|PF14844:PH domain associated with Beige/BEACH|PF06469:Domain of Unknown Function (DUF1088)|PF15787:Domain of unknown function (DUF4704)|PF02138:Beige/BEACH domain
ENSMUSG00000042349	389,713562868888	164,855914161313	1,23628356629457	1,23913766817722e-07	2,50668392629019e-06	Ikbke	1	131254343	131279606	-	9018	protein_coding	- && sp|Q9R0T8|IKKE_MOUSE Inhibitor of nuclear factor kappa-B kinase subunit epsilon OS=Mus musculus OX=10090 GN=Ikbke PE=1 SV=2 && -
ENSMUSG00000048215	11,6546168220184	1,26216789376261	3,19819336375546	1,23975293180364e-07	2,50668392629019e-06	A630023P12Rik	5	110514923	110525980	+	1888	lincRNA	- && - && -
ENSMUSG00000022010	10298,9252870949	6924,78482124868	0,572832395880886	1,25548479800979e-07	2,53647785858232e-06	Tsc22d1	14	76414961	76507765	+	8994	protein_coding	- && sp|P62500|T22D1_MOUSE TSC22 domain family protein 1 OS=Mus musculus OX=10090 GN=Tsc22d1 PE=1 SV=2 && -
ENSMUSG00000001985	9,16198588408384	1,25329300532943	2,77064875088268	1,27097278112755e-07	2,56573220589873e-06	Grik3	4	125490700	125714173	+	8973	protein_coding	- && sp|B1AS29|GRIK3_MOUSE Glutamate receptor ionotropic, kainate 3 OS=Mus musculus OX=10090 GN=Grik3 PE=1 SV=1 && PF10613:Ligated ion channel L-glutamate- and glycine-binding site|PF00060:Ligand-gated ion channel|PF01094:Receptor family ligand binding region
ENSMUSG00000064080	323,156224112521	123,790234623846	1,3793123388171	1,28108436633358e-07	2,58409537475338e-06	Fbln2	6	91212455	91272540	+	6370	protein_coding	- && sp|P37889|FBLN2_MOUSE Fibulin-2 OS=Mus musculus OX=10090 GN=Fbln2 PE=1 SV=2 && PF12662:Complement Clr-like EGF-like|PF07645:Calcium-binding EGF domain|PF14670:Coagulation Factor Xa inhibitory site
ENSMUSG00000038764	1857,65149453969	2344,03311406696	-0,335270626243884	1,28570965709829e-07	2,59137173642866e-06	Ptpn3	4	57190841	57301837	-	7238	protein_coding	- && sp|A2ALK8|PTN3_MOUSE Tyrosine-protein phosphatase non-receptor type 3 OS=Mus musculus OX=10090 GN=Ptpn3 PE=1 SV=1 && PF09380:FERM C-terminal PH-like domain|PF09379:FERM N-terminal domain|PF00102:Protein-tyrosine phosphatase|PF00595:PDZ domain|PF00373:FERM central domain
ENSMUSG00000041120	458,183984812543	184,468185676771	1,31064960100285	1,31339519677921e-07	2,6450781747794e-06	Nbl1	4	139082284	139092993	-	2033	protein_coding	- && sp|Q61477|NBL1_MOUSE Neuroblastoma suppressor of tumorigenicity 1 OS=Mus musculus OX=10090 GN=Nbl1 PE=1 SV=2 && PF03045:DAN domain
ENSMUSG00000046591	20,579352925943	3,37796966758641	2,66710258565	1,34523498396344e-07	2,70705942701766e-06	Ticrr	7	79660196	79698148	+	10007	protein_coding	- && sp|Q8BQ33|TICRR_MOUSE Treslin OS=Mus musculus OX=10090 GN=Ticrr PE=1 SV=2 && PF15292:Treslin N-terminus
ENSMUSG00000004665	1041,93382592852	567,200756306921	0,876186021282231	1,36163321003785e-07	2,73789375945683e-06	Cnn2	10	79988584	79996062	+	2460	protein_coding	- && sp|Q08093|CNN2_MOUSE Calponin-2 OS=Mus musculus OX=10090 GN=Cnn2 PE=1 SV=1 && PF00307:Calponin homology (CH) domain|PF00402:Calponin family repeat
ENSMUSG00000037552	918,906162380894	479,989130218628	0,934694352643877	1,3722907966854e-07	2,75714558172246e-06	Plekhg2	7	28359604	28372599	-	6797	protein_coding	- && sp|Q6KAU7|PKHG2_MOUSE Pleckstrin homology domain-containing family G member 2 OS=Mus musculus OX=10090 GN=Plekhg2 PE=2 SV=2 && PF00169:PH domain|PF00621:RhoGEF domain
ENSMUSG00000032816	36,2862849266419	8,00466182046073	2,18308273368227	1,3779941794717e-07	2,76642112244728e-06	Igdcc4	9	65101486	65137940	+	9481	protein_coding	- && sp|Q9EQS9|IGDC4_MOUSE Immunoglobulin superfamily DCC subclass member 4 OS=Mus musculus OX=10090 GN=Igdcc4 PE=2 SV=1 && PF00041:Fibronectin type III domain|PF07679:Immunoglobulin I-set domain
ENSMUSG00000038290	1678,29629588087	1999,92671084781	-0,253598417213085	1,3829791592162e-07	2,77424093593441e-06	Smg6	11	74925823	75164448	+	8453	protein_coding	- && sp|P61406|EST1A_MOUSE Telomerase-binding protein EST1A OS=Mus musculus OX=10090 GN=Smg6 PE=1 SV=1 && PF10374:Telomerase activating protein Est1|PF10373:Est1 DNA/RNA binding domain|PF13638:PIN domain
ENSMUSG00000036585	6714,98407427455	10251,8942119362	-0,610450424692033	1,40843710529463e-07	2,82308464191969e-06	Fgf1	18	38838673	38929404	-	4648	protein_coding	- && sp|P61148|FGF1_MOUSE Fibroblast growth factor 1 OS=Mus musculus OX=10090 GN=Fgf1 PE=1 SV=1 && -
ENSMUSG00000085084	12,875904819633	2,46653655255997	2,31390899980905	1,41049375145614e-07	2,82498260716503e-06	4930570G19Rik	3	156546753	156561746	-	4176	lincRNA	- && - && -
ENSMUSG00000001750	1407,00913753131	830,225792082908	0,759524402086004	1,42528687861055e-07	2,85236657090489e-06	Tcirg1	19	3896050	3907133	-	4470	protein_coding	- && sp|Q13488|VPP3_HUMAN V-type proton ATPase 116 kDa subunit a3 OS=Homo sapiens OX=9606 GN=TCIRG1 PE=1 SV=3 && PF01496:V-type ATPase 116kDa subunit family
ENSMUSG00000049760	2407,811654709	3021,66475460237	-0,327692431121045	1,43331052568044e-07	2,86573242998556e-06	2410015M20Rik	17	56607452	56609771	-	755	protein_coding	- && sp|Q8R404|MIC13_MOUSE MICOS complex subunit MIC13 OS=Mus musculus OX=10090 GN=Micos13 PE=1 SV=1 && PF15884:MICOS complex subunit MIC13, QIL1
ENSMUSG00000014813	221,274115649724	111,909308252551	0,977518913773103	1,43421712594343e-07	2,86573242998556e-06	Stc1	14	69029238	69041804	+	4197	protein_coding	- && sp|O55183|STC1_MOUSE Stanniocalcin-1 OS=Mus musculus OX=10090 GN=Stc1 PE=2 SV=1 && PF03298:Stanniocalcin family
ENSMUSG00000024063	2037,85279527852	975,324203064459	1,0624487932273	1,43862363162747e-07	2,8722826013105e-06	Lbh	17	72918305	72941942	+	3207	protein_coding	- && sp|Q9CX60|LBH_MOUSE Protein LBH OS=Mus musculus OX=10090 GN=Lbh PE=1 SV=1 && PF15317:Cardiac transcription factor regulator, Developmental protein
ENSMUSG00000044162	21,9942713107261	5,18429323172583	2,12367500740914	1,46664921881381e-07	2,92594220330129e-06	Tnip3	6	65525313	65634040	+	10916	protein_coding	- && - && -
ENSMUSG00000069662	1647,39482764624	879,533844954477	0,905883136500848	1,48195055744119e-07	2,95354149146199e-06	Marcks	10	37133375	37138920	-	4048	protein_coding	- && sp|P26645|MARCS_MOUSE Myristoylated alanine-rich C-kinase substrate OS=Mus musculus OX=10090 GN=Marcks PE=1 SV=2 && PF02063:MARCKS family
ENSMUSG00000026279	1052,09558339131	1500,21905520579	-0,510946500579745	1,48280406430249e-07	2,95354149146199e-06	Thap4	1	93701935	93754864	-	6519	protein_coding	- && sp|Q6P3Z3|THAP4_MOUSE Peroxynitrite isomerase THAP4 OS=Mus musculus OX=10090 GN=Thap4 PE=1 SV=1 && PF05485:THAP domain|PF08768:Domain of unknown function (DUF1794)
ENSMUSG00000000296	271,931678204368	398,86115382095	-0,548430715852437	1,48880497130178e-07	2,96317586782314e-06	Tpd52l1	10	31332376	31445958	-	1323	protein_coding	- && sp|O54818|TPD53_MOUSE Tumor protein D53 OS=Mus musculus OX=10090 GN=Tpd52l1 PE=1 SV=1 && PF04201:Tumour protein D52 family
ENSMUSG00000071669	2317,26713855164	3576,91256825541	-0,626512496535228	1,49123880403898e-07	2,96570117153253e-06	Snx29	16	11322908	11755472	+	6435	protein_coding	- && sp|Q9D3S3|SNX29_MOUSE Sorting nexin-29 OS=Mus musculus OX=10090 GN=Snx29 PE=1 SV=2 && -
ENSMUSG00000076677	212,927198170948	19,1545541171236	3,47457276527321	1,49315934451169e-07	2,96720251942933e-06	Ighv6-3	12	114391712	114392169	-	356	IG_V_gene	- && sp|P01801|HVM32_MOUSE Ig heavy chain V-III region J606 OS=Mus musculus OX=10090 PE=1 SV=1 && PF07686:Immunoglobulin V-set domain
ENSMUSG00000036599	105,337188084989	49,8207579601596	1,07998613558483	1,49993959646502e-07	2,9783511987218e-06	Chst12	5	140505550	140525724	+	2362	protein_coding	- && sp|Q99LL3|CHSTC_MOUSE Carbohydrate sulfotransferase 12 OS=Mus musculus OX=10090 GN=Chst12 PE=2 SV=2 && PF03567:Sulfotransferase family
ENSMUSG00000037225	242,722247281084	111,05567108341	1,11949512253728	1,50542996021475e-07	2,98692323205197e-06	Fgf2	3	37348346	37410108	+	6782	protein_coding	- && sp|P15655|FGF2_MOUSE Fibroblast growth factor 2 OS=Mus musculus OX=10090 GN=Fgf2 PE=1 SV=1 && PF00293:NUDIX domain
ENSMUSG00000028246	27,4768771072168	6,43892981071768	2,08983718694985	1,52632980199387e-07	3,02603204357913e-06	Faxc	4	21931329	21996839	+	8362	protein_coding	- && sp|Q3UMF9|FAXC_MOUSE Failed axon connections homolog OS=Mus musculus OX=10090 GN=Faxc PE=2 SV=1 && PF17171:Glutathione S-transferase, C-terminal domain
ENSMUSG00000022679	9774,09108663411	23998,1695880871	-1,29587050855824	1,5360623126528e-07	3,04295737205367e-06	Mpv17l	16	13903161	13949619	+	3760	protein_coding	- && sp|Q99MS3|MP17L_MOUSE Mpv17-like protein OS=Mus musculus OX=10090 GN=Mpv17l PE=1 SV=2 && -
ENSMUSG00000090084	73,9663955696809	36,4934930193366	1,0128974383858	1,53780047298426e-07	3,04403179162422e-06	Srpx	X	10037977	10117709	-	2652	protein_coding	- && sp|Q9R0M3|SRPX_MOUSE Sushi-repeat-containing protein SRPX OS=Mus musculus OX=10090 GN=Srpx PE=2 SV=1 && PF00084:Sushi repeat (SCR repeat)|PF13778:Domain of unknown function (DUF4174)|PF02494:HYR domain
[truncated: 7,217 more rows]

## Sheet: Fig.1B
Fig.1B Medulla - Aqp2Cre+/-Nfat5fl/fl vs. Aqp2Cre+/-
gene_id	Aqp2Cre+/-Nfat5fl/fl	Aqp2Cre+/-	log2FoldChange	pvalue	padj	gene_name	gene_chr	gene_start	gene_end	gene_strand	gene_length	gene_biotype	gene_description
[truncated: 9,236 more rows]

## Sheet: Fig.1C
Fig.1C Cortex - KspCre+/-Nfat5fl/fl vs. KspCre+/-
[truncated: 11,626 more rows]

## Sheet: Fig.1D
Fig.1C Medulla - KspCre+/-Nfat5fl/fl vs. KspCre+/-
[truncated: 14,376 more rows]

[truncated: 27 more sheets: Fig.2A, Fig.2B, Fig.2C, Fig.2D, Fig.2E, Fig.2F, Fig.3A, Fig.3B, Fig.3C, Fig.3D, Fig.4A, Fig.4B, Fig.4C, Fig.4D, Fig.6B, Fig.6C, Fig.6D, Fig.7A, Fig.7B, Fig.8A …]
